# Supplementary material for: Knowledge, attitudes and practices towards yaws and yaws-like skin disease in Ghana
Source: PLoS Negl Trop Dis. 2017 Jul 31;11(7):e0005820. doi: 10.1371/journal.pntd.0005820 (PMC5552343; doi:10.1371/journal.pntd.0005820)
Supplement: S1 File — (XLS) [file pntd.0005820.s001.xls]

## Sheet: Sheet1
hadyaws	primarycause	primarycare	reason	religion	marital	occupatio	gender	ethnicity	education	anyyaws	germs	contact	washingdirtywater	drinkingdirtywater	insectbites	witchcraft	curse	punishmentfromgod	somethingelse	supernatural	nurse	doctor	hospital	traditional	witchdoctor	pharmacy	shop	teacher	family	time	costoftravel	costoftreatment	whatfamilythink	previousexperience	othersexperience	gentian	topya	animalproducts	dressings	tablets	injection	othertreatment	acceptmda
No	Germs	Hospital	CostTravel	None	3	2	2	Akan	Primary	1	1	1	1	0	0	0	0	0	0	0	0	0	1	1	0	1	0	0	0	0	1	1	0	0	0	0	1	0	0	0	0	0	1
No	Germs	Hospital	CostTravel	Christian	4	2	2	Ga-Abange	None	1	1	1	1	0	0	0	0	0	0	0	0	0	1	1	0	1	0	0	0	0	1	1	0	0	0	1	1	0	0	0	1	0	1
No	Germs	Hospital	CostTravel	Christian	1	1	1	Akan	Primary	0	1	1	1	1	0	0	0	0	0	0	0	0	1	1	0	1	0	0	0	0	1	1	0	0	0	1	0	0	0	1	0	0	1
No	Contact	Hospital	CostTravel	Christian	4	2	2	Akan	Primary	1	0	1	1	0	0	0	0	0	0	0	0	0	1	1	0	1	0	0	0	0	1	1	0	0	0	1	0	0	0	1	0	0	0
No	Contact	Hospital	CostTravel	Christian	4	2	1	Akan	None	0	0	1	1	1	0	0	0	0	1	0	0	0	1	1	0	1	0	0	0	0	1	1	0	0	0	1	0	0	0	0	1	0	1
No	Germs	Hospital	Time	Christian	3	2	2	Akan	None	0	1	1	0	1	0	0	0	0	0	0	0	0	1	1	0	1	0	0	0	1	0	1	0	0	0	1	0	0	0	1	0	0	1
No	Germs	Hospital	CostTravel	Christian	4	2	2	Akan	None	1	1	1	0	1	0	1	1	1	0	1	0	0	1	1	0	1	0	0	0	0	1	1	0	0	0	0	0	0	0	0	1	0	1
No	Contact	Hospital	CostTravel	Christian	4	2	1	Akan	Primary	1	0	1	1	0	0	0	0	1	1	1	0	0	1	1	0	0	0	0	0	0	1	1	0	0	0	0	1	0	0	0	0	0	1
Ulcer	Germs	Hospital	CostTravel	Christian	4	2	1	Akan	Middle	1	1	1	1	0	0	0	0	0	0	0	0	0	1	1	0	1	0	0	0	0	1	1	0	0	0	0	1	0	0	0	0	0	1
Papilloma	Germs	Hospital	CostTreatment	None	3	1	1	Ga-Abange	None	1	1	1	0	0	0	0	0	0	1	0	0	0	1	1	0	0	0	0	0	0	0	1	0	0	0	0	1	0	0	1	0	0	1
No	Germs	Hospital	CostTreatment	Christian	4	2	2	Ewe	Middle	1	1	0	0	1	0	0	0	0	0	0	0	0	1	0	0	1	0	0	0	0	0	1	0	0	0	1	0	0	0	0	1	0	1
No	Germs	Hospital	CostTreatment	None	3	1	1	Akan	None	1	1	1	1	1	0	0	0	0	0	0	0	0	1	1	0	0	0	0	0	0	0	1	0	0	0	0	0	0	0	0	1	0	0
No	Germs	Hospital	CostTravel	Christian	1	1	1	Ga-Abange	Primary	0	1	1	0	1	0	0	0	0	0	0	0	0	1	1	0	1	0	0	0	0	1	1	0	0	0	1	0	0	0	0	1	0	1
No	Contact	Hospital	CostTreatment	Christian	2	1	2	Akan	None	0	0	1	0	0	0	0	0	0	1	0	0	0	1	1	0	0	0	0	0	0	0	1	0	0	0	1	0	0	0	0	1	0	1
No	Germs	Hospital	CostTreatment	Christian	1	1	1	Ewe	Primary	0	1	1	0	1	0	0	1	0	0	1	0	0	1	1	0	0	0	0	0	0	0	1	0	0	0	1	0	0	0	1	0	0	0
No	Contact	Hospital	CostTreatment	Christian	4	2	1	Akan	Middle	0	0	1	1	0	0	0	0	0	1	0	0	0	1	1	0	1	0	0	0	0	0	1	0	0	0	1	0	0	0	0	0	0	0
No	Germs	Hospital	CostTreatment	Christian	4	2	1	Akan	None	1	1	1	0	1	0	0	0	0	0	0	0	0	1	1	0	1	0	0	0	0	0	1	0	0	0	1	0	0	0	1	0	0	0
No	Germs	Hospital	CostTreatment	Christian	4	2	2	Akan	None	1	1	1	1	1	0	1	0	0	0	1	0	0	1	1	0	0	0	0	1	0	0	1	0	0	0	1	1	0	0	0	0	0	1
No	Germs	Hospital	CostTreatment	Christian	2	2	2	Akan	Primary	1	1	1	0	0	0	0	0	0	0	0	0	0	1	1	0	0	0	0	1	0	0	1	0	0	0	1	1	0	0	0	0	0	1
No	Contact	Nurse	CostTravel	Christian	4	1	1		Middle	1	0	1	0	1	0	0	1	0	0	1	1	0	1	0	0	0	0	0	0	0	1	1	0	0	0	0	0	0	0	0	1	0	1
No	Germs	Hospital	CostTravel	Christian	4	2	2	Ewe	None	1	1	0	0	1	0	0	0	0	0	0	0	0	1	1	0	0	0	0	0	0	1	1	0	0	0	1	0	0	0	0	1	0	1
No	Germs	Hospital	CostTreatment	Christian	1	4	1	Ewe	Senior	1	1	0	0	1	0	0	0	0	0	0	0	0	1	1	0	1	0	0	0	0	0	1	0	0	0	0	0	0	0	0	1	0	1
No	Germs	Doctor	CostTreatment	Christian	4	3	1	Akan	Primary	1	1	0	0	0	0	0	0	0	0	0	0	1	1	1	0	0	0	0	0	0	0	1	0	0	0	0	1	0	0	0	0	0	1
No	Germs	Nurse	CostTreatment	Christian	4	1	1	Akan	Middle	1	1	0	0	0	0	0	0	0	0	0	1	0	1	0	0	0	0	0	0	0	0	1	0	0	0	0	1	0	0	0	0	0	0
No	WashingDirty	Nurse	CostTreatment	Christian	1	2	2	Ga-Abange	Primary	0	0	0	1	0	0	0	0	0	0	0	1	0	1	0	0	0	0	0	0	0	0	1	0	0	0	0	1	0	0	0	0	0	0
No	WashingDirty	Nurse	CostTreatment	Christian	4	2	1	Akan	Middle	0	0	0	1	0	0	0	0	0	0	0	1	0	1	0	0	0	0	0	0	0	0	1	0	0	0	0	1	0	0	0	0	0	1
No	Germs	Nurse	CostTreatment	Christian	4	2	1	Akan	Middle	1	1	0	0	0	0	0	0	0	0	0	1	0	1	0	0	0	0	0	0	0	0	1	0	0	0	0	1	0	0	0	0	0	0
No	WashingDirty	Nurse	CostTreatment	Christian	4	2	2	Akan	Middle	1	0	0	1	0	0	0	0	0	0	0	1	0	1	0	0	0	0	0	0	0	0	1	0	0	0	0	1	0	0	0	0	0	1
No	Germs	Nurse	CostTreatment	Christian	1	1	2	Akan	None	0	1	1	0	0	0	0	0	0	0	0	1	1	1	0	0	0	0	0	0	0	0	1	0	0	0	0	1	0	0	0	0	0	1
No	WashingDirty	Nurse	CostTreatment	Christian	4	2	1	Akan	Primary	0	0	0	1	0	0	0	0	0	1	0	1	0	1	0	0	0	0	0	0	0	0	1	0	0	0	0	1	0	0	0	0	0	0
No	Germs	Nurse	CostTreatment	Christian	4	2	2	Ewe	Primary	0	1	0	0	0	0	0	0	0	0	0	1	0	1	0	0	0	0	0	0	0	0	1	0	0	0	1	0	0	0	0	0	0	1
No	Germs	Nurse	CostTreatment	Christian	1	4	2	Akan	Tertiary	0	1	0	0	0	0	0	0	0	0	0	1	0	1	0	0	0	0	0	0	0	0	1	0	0	0	1	0	0	0	0	0	0	1
No	DrinkingDirty	Doctor	CostTreatment	Christian	1	1	2	Akan	Senior	0	0	0	0	1	0	0	0	0	0	0	0	1	1	0	0	1	0	0	0	0	0	1	0	0	0	1	0	0	0	0	0	0	1
No	Germs	Nurse	CostTreatment	Christian	1	3	1	Akan	Middle	0	1	0	0	0	0	0	0	0	0	0	1	0	0	1	0	1	0	0	0	0	0	1	0	0	0	1	0	0	0	0	0	0	1
No	Germs	Hospital	CostTreatment	Christian	1	2	1	Akan	Primary	0	1	0	0	1	0	0	0	0	0	0	0	0	1	1	0	1	0	0	0	0	0	1	0	0	0	1	0	0	0	0	0	0	1
No	WashingDirty	Hospital	CostTreatment	Christian	1	2	2	Akan	None	0	0	0	1	0	0	0	0	0	0	0	0	0	1	1	0	0	0	0	0	0	0	1	0	0	0	0	1	0	0	0	0	0	0
No	Germs	Nurse	CostTreatment	Christian	1	1	2	Akan	Middle	0	1	0	0	0	0	0	0	0	0	0	1	0	1	0	0	0	0	0	0	0	0	1	0	0	0	0	1	0	0	0	0	0	1
No	Germs	Hospital	CostTreatment	Christian	4	2	1	Ewe	Primary	0	1	0	0	1	0	0	0	0	0	0	0	0	1	0	0	1	0	0	0	0	0	1	0	0	0	0	1	0	0	0	0	0	1
No	WashingDirty	Nurse	CostTreatment	Christian	1	3	2	Akan	Primary	0	0	0	1	0	0	0	0	0	0	0	1	0	1	0	0	0	0	0	0	0	0	1	0	0	0	1	0	0	0	0	0	0	1
No	Germs	Nurse	CostTreatment	Christian	4	2	1	Akan	Primary	0	1	0	0	0	0	0	0	0	0	0	1	0	0	1	0	1	0	0	0	0	0	1	0	0	0	1	0	0	0	0	0	0	1
No	Germs	Hospital	CostTreatment	Christian	4	2	1	Akan	Primary	0	1	0	0	0	0	0	0	0	0	0	0	0	1	0	0	1	0	0	0	0	0	1	0	0	0	0	1	0	0	0	0	0	0
No	Germs	Nurse	CostTreatment	Christian	4	2	2	Akan	Middle	0	1	0	0	0	0	0	0	0	0	0	1	0	1	0	0	0	0	0	0	0	0	1	0	0	0	0	1	0	0	0	0	0	0
No	Germs	Nurse	CostTreatment	Christian	3	2	2	Akan	Primary	0	1	0	0	0	0	0	0	0	0	0	1	0	1	0	0	0	0	0	0	0	0	1	0	0	0	0	1	0	0	0	0	0	1
No	WashingDirty	Doctor	CostTreatment	Christian	4	2	1	Akan	Middle	0	0	0	1	0	0	0	0	0	0	0	0	1	1	0	0	0	0	0	0	0	0	1	0	0	0	1	0	0	0	0	0	0	0
No	Germs	Nurse	CostTreatment	Christian	4	2	2	Akan	Primary	0	1	0	0	0	0	0	0	0	0	0	1	0	1	0	0	1	0	0	0	0	0	1	0	0	0	0	1	0	0	0	0	0	0
No	Germs	Hospital	CostTreatment	Christian	1	1	1	Akan	Senior	0	1	0	0	0	0	0	0	0	0	0	0	0	1	1	0	1	0	0	0	0	0	1	0	0	0	0	1	0	0	0	0	0	0
No	Germs	Nurse	CostTreatment	Christian	4	2	2	Akan	Middle	0	1	0	0	0	0	0	0	0	0	0	1	0	1	0	0	0	0	0	0	0	0	1	0	0	0	0	1	0	0	0	0	0	0
No	Germs	Nurse	CostTravel	Christian	4	2	1	Akan	Primary	1	1	1	1	0	0	0	0	0	0	0	1	0	0	0	0	1	0	0	0	0	1	1	0	0	0	0	1	0	0	1	0	0	1
Ulcer	Germs	Nurse	Time	Christian	1	1	2	Akan	Primary	1	1	0	0	1	0	0	0	0	1	0	1	0	0	0	0	1	0	0	0	1	0	0	0	0	0	1	1	0	0	0	0	0	0
No	Germs	Nurse	CostTravel	Christian	4	2	1	Akan	Middle	1	1	1	0	1	0	0	0	0	1	0	1	0	0	0	0	1	0	0	1	0	1	1	0	0	0	1	1	0	0	0	0	0	1
No	Germs	Nurse	CostTravel	Christian	4	2	2	Akan	Primary	1	1	1	0	1	0	0	0	0	1	0	1	0	0	1	0	1	0	0	0	0	1	1	0	0	0	0	1	0	1	0	0	0	1
No	Germs	Nurse	Time	Christian	2	2	1	Ewe	Primary	1	1	0	0	1	0	0	0	0	1	0	1	0	0	1	0	1	0	0	0	1	1	1	0	0	0	1	1	0	0	1	0	0	1
No	Germs	Nurse	CostTravel	Christian	4	2	2	Ewe	Middle	1	1	0	0	1	0	0	0	0	1	0	1	0	0	0	0	1	0	0	0	0	1	1	0	0	0	0	1	0	0	1	0	0	1
No	Germs	Nurse	CostTravel	Christian	3	2	1		Middle	1	1	0	1	1	0	1	0	0	1	1	1	0	0	1	0	0	0	0	0	0	1	1	0	0	0	1	1	0	0	1	0	0	1
No	Germs	Nurse	CostTravel	Christian	4	2	2	Akan	Primary	1	1	1	1	0	0	0	0	0	1	0	1	0	0	0	0	1	0	0	0	0	1	1	0	0	0	1	1	0	0	1	0	0	1
No	Germs	Nurse	CostTravel	Christian	1	2	1	Akan	Primary	1	1	0	0	1	0	0	0	0	0	0	1	0	0	1	0	0	0	0	0	0	1	1	0	0	0	0	1	0	0	0	0	0	1
No	Germs	Nurse	CostTravel	Christian	4	2	2	Akan	Middle	1	1	0	0	1	1	0	0	0	0	0	1	0	0	1	0	1	0	0	0	0	1	1	0	0	0	0	1	0	1	0	0	0	1
No	Germs	Nurse	CostTravel	Christian	4	2	1	Akan	Middle	1	1	1	0	0	0	0	0	0	0	0	1	0	0	1	0	0	0	0	0	0	1	1	0	0	0	1	1	0	1	0	0	0	1
No	Germs	Nurse	Time	Christian	4	1	2		Primary	1	1	0	0	1	0	0	0	0	1	0	1	0	0	1	0	1	0	0	1	1	1	1	0	0	0	0	1	0	0	1	0	0	0
No	Germs	Nurse	Time	Christian	3	2	1	Akan	Primary	1	1	0	0	1	0	0	0	0	1	0	1	0	0	1	0	0	0	0	0	1	1	1	0	0	0	0	1	0	0	1	0	0	0
No	Germs	Nurse	Time	Christian	4	2	2	Akan	Middle	1	1	0	0	1	0	0	0	0	1	0	1	0	0	1	0	1	0	0	0	1	1	1	0	0	0	0	1	0	0	1	0	0	1
No	Germs	Nurse	CostTravel	Christian	4	2	1	Ewe	Middle	1	1	0	0	1	0	0	0	0	1	0	1	0	0	0	0	1	0	0	0	0	1	1	0	0	0	0	1	0	0	0	1	0	0
No	Germs	Nurse	CostTravel	Christian	4	1	2	Akan	Middle	1	1	0	0	1	0	0	0	0	1	0	1	0	0	1	0	1	0	0	0	0	1	1	0	0	0	0	1	0	0	1	0	0	1
No	Germs	Nurse	Time	Christian	4	4	1	Akan	Tertiary	1	1	1	1	0	0	1	1	0	1	1	1	0	1	1	0	1	0	0	0	1	1	1	0	0	0	1	1	0	1	1	1	0	1
No	Germs	Nurse	Time	Christian	4	2	2	Ewe	Primary	1	1	1	1	1	0	1	0	0	1	1	1	0	1	0	0	1	0	0	1	1	1	1	0	0	1	1	1	0	1	1	1	0	1
No	Germs	Nurse	8	Christian	4	2	1	Ga-Abange	Middle	1	1	0	1	0	0	1	1	0	0	1	1	0	1	0	0	1	0	0	1	0	0	0	0	0	0	1	1	0	1	1	1	0	1
Ulcer	Germs	Hospital	Time	Christian	4	2	2	Akan	Primary	1	1	1	1	1	1	1	1	1	1	1	0	0	1	1	0	0	0	0	0	1	0	0	0	1	0	0	1	0	0	1	1	0	1
No	WashingDirty	Nurse	CostTravel	Christian	3	2	1	Akan	None	1	0	0	1	1	0	0	0	0	1	0	1	0	1	0	0	0	0	0	0	0	1	1	0	0	0	1	1	0	1	1	1	0	1
No	Germs	Nurse	Time	Christian	1	1	2		Senior	1	1	0	1	1	1	0	0	0	1	0	1	0	1	1	0	1	0	0	1	1	1	1	0	0	0	1	1	0	1	1	1	0	0
No	Germs	Nurse	CostTravel	Christian	2	2	1	Akan	Primary	1	1	1	1	1	0	1	1	0	0	1	1	0	1	1	1	1	0	0	1	0	1	1	0	0	0	1	1	1	0	1	1	0	1
Ulcer	Germs	Nurse	CostTravel	Christian	2	1	2	Akan	None	1	1	1	1	1	0	1	1	0	1	1	1	0	1	1	0	1	0	0	1	0	1	1	0	0	1	1	1	1	1	1	1	0	1
No	Germs	Nurse	CostTravel	Christian	1	3	1	Akan	Middle	1	1	0	1	1	0	1	0	0	0	1	1	0	1	1	1	1	0	0	1	0	1	1	1	0	1	1	1	0	1	1	1	0	1
No	Germs	Nurse	CostTravel	Christian	4	2	2	Akan	Primary	1	1	0	1	1	0	1	1	0	0	1	1	0	1	1	1	1	0	0	1	0	1	1	0	0	0	1	1	1	1	1	1	0	1
No	Germs	Nurse	CostTravel	Christian	4	2	1	Akan	Middle	1	1	1	1	1	0	0	0	0	1	0	1	0	1	1	1	1	0	0	1	0	1	1	0	0	0	1	1	0	1	1	1	0	1
No	Germs	Nurse	CostTravel	Christian	2	2	2	Akan	Middle	1	1	1	1	1	0	1	1	0	1	1	1	0	1	0	0	0	0	0	0	0	1	1	1	0	0	0	1	1	1	1	1	0	1
No	Germs	Hospital	WhatFamilyThink	Christian	4	2	1	Akan	Middle	1	1	1	1	1	0	1	1	1	1	1	0	0	1	1	0	0	0	0	1	0	0	0	1	0	0	1	1	0	1	1	1	0	1
No	Germs	Nurse	Time	Christian	2	2	2	Ewe	None	1	1	0	1	0	0	1	1	0	0	1	1	0	1	1	0	1	0	0	1	1	1	1	1	1	0	1	1	0	1	1	1	0	1
No	Germs	Nurse	CostTravel	Christian	4	2	1	Akan	Middle	0	1	1	1	0	0	1	1	1	1	1	1	0	1	1	0	1	0	0	1	0	1	1	0	0	1	1	1	0	0	1	0	0	1
No	Germs	Nurse	Time	Christian	1	2	2	Akan	Middle	1	1	1	1	1	1	1	1	0	1	1	1	0	1	1	1	1	0	0	0	1	1	1	0	1	1	1	1	0	1	1	1	0	1
No	Germs	Nurse	CostTravel	None	3	2	1	Ewe	Middle	1	1	1	1	1	0	0	0	0	1	0	1	0	1	0	0	1	0	0	0	0	1	1	0	0	0	0	1	0	1	1	1	0	1
No	Germs	Nurse	CostTravel	Christian	4	2	2	Akan	Middle	1	1	0	0	1	1	0	0	0	1	0	1	0	0	0	0	0	0	0	0	0	1	1	0	0	0	0	0	0	0	1	1	0	1
Papilloma	Germs	Nurse	CostTravel	Christian	4	1	1	Akan	Middle	1	1	1	1	1	1	0	0	0	0	0	1	0	0	1	0	0	0	0	0	0	1	1	0	0	0	0	0	0	0	1	1	0	1
No	Germs	Nurse	CostTravel	Christian	1	2	2	Ga-Abange	Senior	1	1	0	1	1	0	0	0	0	1	0	1	0	0	0	0	1	0	0	0	0	1	1	0	0	0	0	0	0	0	1	1	0	1
No	Germs	Nurse	CostTravel	Christian	4	1	1	Ewe	Middle	1	1	0	0	1	0	0	0	0	0	0	1	0	0	1	0	1	0	0	0	0	1	1	0	0	0	0	0	0	1	0	1	0	1
No	Germs	Nurse	CostTravel	Christian	4	3	2	Akan	Middle	1	1	0	0	1	0	0	0	0	0	0	1	0	0	1	0	1	0	0	0	0	1	1	0	0	0	0	0	0	0	1	1	0	1
No	Germs	Nurse	CostTravel	Christian	4	1	1	Ga-Abange	Middle	1	1	0	0	1	0	0	0	0	0	0	1	0	0	1	0	1	0	0	0	0	1	1	0	0	0	0	0	0	0	1	1	0	1
No	Germs	Nurse	CostTravel	Christian	4	3	1		Senior	1	1	0	1	1	0	0	0	0	0	0	1	0	0	0	0	1	0	0	0	0	1	1	0	0	0	0	0	0	0	1	0	0	1
No	Germs	Nurse	Time	Christian	4	2	2	Ga-Abange	Middle	1	1	0	1	1	0	0	0	0	0	0	1	0	0	1	0	1	0	0	0	1	1	1	0	0	0	0	0	0	0	1	1	0	1
No		Nurse	Time	Christian	4	2	2	Akan	Middle	1	0	0	0	0	0	0	0	0	0	0	1	0	1	1	0	0	0	0	0	1	1	1	0	0	0	0	0	0	0	1	1	0	1
Papilloma	Germs	Nurse	Time	Christian	4	1	1	Akan	Middle	1	1	0	1	1	0	0	0	0	0	0	1	0	0	1	0	0	0	0	0	1	1	1	0	0	0	0	0	0	0	1	1	0	1
No	Germs	Nurse	Time	Muslim	1	3	1	Akan	Middle	1	1	0	0	1	0	1	0	0	0	1	1	0	0	1	0	0	0	0	0	1	1	1	0	0	0	0	0	0	0	1	1	0	1
No	Germs	Nurse	Time	Christian	4	2	2	Ga-Abange	Middle	1	1	0	0	1	1	0	0	0	0	0	1	0	0	1	0	1	0	0	0	1	1	1	0	0	0	0	0	0	0	1	1	0	1
No	Germs	Nurse	Time	Christian	4	2	2	Ga-Abange	Middle	1	1	0	1	1	0	0	0	0	0	0	1	0	1	1	0	1	0	0	0	1	1	1	0	0	0	0	0	0	0	1	1	0	1
No	Germs	Nurse	Time	Christian	4	2	2	Ga-Abange	None	1	1	0	1	1	0	1	0	0	0	1	1	0	0	1	0	0	0	0	0	1	1	1	0	0	0	1	0	0	0	1	1	0	1
No	Germs	Nurse	CostTravel	Christian	4	3	1	Ga-Abange	Middle	1	1	0	0	1	0	0	0	0	0	0	1	0	1	1	0	1	0	0	1	0	1	1	0	0	0	0	0	0	1	0	1	0	1
No	Germs	Nurse	Time	Christian	2	2	2	Ga-Abange	Middle	1	1	0	0	1	0	0	0	0	0	0	1	0	0	1	0	1	0	0	1	1	1	0	0	0	0	0	1	0	0	1	1	0	1
Ulcer	Germs	Nurse	CostTravel	Christian	4	2	1	Ga-Abange	None	1	1	0	1	1	0	0	0	0	0	0	1	0	0	1	0	0	0	0	0	0	1	1	0	0	0	0	0	0	0	1	1	0	1
Papilloma	Germs	Nurse	Time	Christian	4	2	2	Ga-Abange	Middle	1	1	1	1	1	0	0	0	0	1	0	1	0	0	0	0	1	0	0	0	1	1	0	0	0	0	0	0	0	1	0	1	0	1
No	Germs	Nurse	Time	Christian	4	2	1	Akan	Middle	1	1	0	0	1	0	0	0	0	1	0	1	0	0	0	0	1	0	0	0	1	1	1	0	0	0	0	1	0	1	1	1	0	1
No	Germs	Nurse	Time	Christian	3	1	2	Akan	None	1	1	0	1	1	1	1	0	0	0	1	1	1	0	1	0	0	0	0	0	1	1	1	0	0	0	1	0	0	1	1	1	0	1
No	Germs	Nurse	CostTravel	Christian	4	2	1	Ga-Abange	Middle	1	1	1	1	1	1	1	1	1	0	1	1	1	1	0	0	1	0	0	1	0	1	1	0	0	0	1	1	0	1	1	1	0	1
No	Germs	Hospital	CostTravel	Christian	3	2	2	Northern	Middle	1	1	1	1	1	1	0	0	0	0	0	0	0	1	1	1	1	0	0	1	0	1	1	0	0	0	1	1	0	0	1	1	0	1
No	Germs	Nurse	CostTravel	Christian	1	3	1	Ga-Abange	Middle	1	1	1	1	1	1	1	1	1	0	1	1	0	1	0	1	1	0	0	1	0	1	1	0	0	0	1	1	0	0	1	1	0	1
No	Germs	Hospital	CostTravel	Christian	4	2	2	Ga-Abange	Primary	0	1	1	1	1	1	0	1	0	0	1	0	0	1	0	0	1	0	0	1	0	1	1	0	0	0	1	1	0	1	1	1	0	1
No	Contact	Hospital	CostTravel	Muslim	1	2	1	Foreign	None	0	0	1	1	1	0	0	1	1	0	1	0	0	1	1	1	1	0	0	1	0	1	1	0	0	0	0	1	0	0	1	1	0	1
No	Germs	Hospital	CostTravel	Christian	4	2	2	Ga-Abange	Middle	1	1	1	1	1	1	0	0	1	1	1	0	0	1	0	0	1	0	0	1	0	1	1	0	0	0	1	1	0	0	1	1	0	1
No	Germs	Doctor	CostTravel	Christian	4	2	1	Northern	Middle	1	1	0	0	0	0	1	1	0	0	1	0	1	1	0	0	1	0	0	1	0	1	1	0	0	0	1	1	0	1	1	1	0	1
No	Germs	Nurse	CostTravel	Christian	4	2	2	Ga-Abange	Primary	1	1	0	1	1	0	0	0	0	0	0	1	0	1	0	0	1	0	0	1	0	1	1	0	0	0	0	0	0	0	1	1	0	1
No	Germs	Hospital	CostTravel	Christian	4	2	1	Akan		1	1	1	1	1	0	1	0	0	1	1	0	0	1	0	0	1	0	0	1	0	1	1	0	0	0	1	1	0	1	0	1	0	1
No	Germs	Hospital	CostTreatment	Muslim	4	2	1	Northern	Primary	1	1	1	1	0	0	1	0	0	0	1	0	0	1	1	0	1	0	0	0	0	0	1	0	0	0	0	1	0	0	0	0	0	1
No	Germs	Hospital	CostTravel	Christian	4	2	1	Ewe	Primary	0	1	1	0	1	0	0	0	0	1	0	0	0	1	1	0	1	0	0	0	0	1	1	0	0	0	1	0	0	0	0	0	0	1
Papilloma	Germs	Nurse	Time	Christian	3	2	2	Ewe	None	1	1	1	1	1	0	0	0	0	1	0	1	0	1	1	0	1	0	0	0	1	1	1	0	0	0	1	1	0	0	0	0	0	1
No	Germs	Hospital	CostTravel	Christian	1	2	2	Akan	Primary	0	1	1	1	0	0	0	0	0	1	0	0	0	1	1	0	1	0	0	0	0	1	1	0	0	0	0	1	0	0	0	0	0	1
No	Germs	Hospital	Time	Christian	1	1	1	Akan	Middle	0	1	1	1	0	0	0	0	0	0	0	0	0	1	1	0	1	0	0	0	1	1	1	0	0	0	1	0	0	0	0	1	0	0
No	Germs	Hospital	8	Christian	4	2	2	Ga-Abange	Middle	1	1	1	1	1	0	1	0	0	0	1	0	0	1	1	0	0	0	0	0	0	0	0	0	0	0	0	0	0	0	0	1	0	0
No	Germs	Nurse	CostTravel	Muslim	3	2	1	Northern	Primary	1	1	1	1	0	0	0	0	0	1	0	1	0	1	1	0	1	0	0	0	0	1	1	0	0	0	1	1	0	0	0	1	0	1
No	Germs	Hospital	CostTreatment	Christian	4	2	2	Akan	None	1	1	0	1	1	0	0	0	0	0	0	0	0	1	0	0	0	0	0	0	0	0	1	0	0	0	0	0	0	0	0	1	0	1
Papilloma	Germs	Hospital	CostTreatment	Muslim	3	2	2	Northern	None	1	1	1	1	0	0	0	0	0	0	0	0	0	1	1	0	0	0	0	0	0	0	1	0	0	0	0	1	0	0	0	0	0	1
No	Germs	Hospital	CostTravel	None	4	2	1	Ewe	Primary	1	1	1	1	0	0	0	0	1	0	1	0	0	1	1	0	0	0	0	0	0	1	1	0	0	0	0	1	0	0	0	1	0	1
No	Contact	Hospital	CostTravel	Christian	4	2	1	Ewe	Middle	1	0	1	1	0	0	0	0	0	1	0	0	0	1	1	0	1	0	0	0	0	1	1	0	0	0	0	0	0	0	0	0	0	0
No	Germs	Hospital	CostTravel	Christian	4	2	2	Northern	None	1	1	1	1	0	0	0	0	0	0	0	0	0	1	0	0	1	0	0	0	0	1	1	0	0	0	1	0	0	0	0	1	0	1
No	Germs	Hospital	CostTravel	Christian	4	2	2	Ewe	Middle	1	1	1	1	0	0	0	0	0	1	0	0	0	1	1	0	1	0	0	0	0	1	1	0	0	0	0	1	0	0	1	0	0	0
Papilloma	Germs	Hospital	CostTravel	Christian	4	2	1	Ewe	Primary	1	1	1	1	0	0	0	0	0	1	0	0	0	1	0	0	1	0	0	0	0	1	1	0	0	0	0	1	0	0	0	0	0	0
No	Germs	Nurse	CostTravel	Christian	4	2	2	Akan	Middle	1	1	1	1	0	0	0	0	0	1	0	1	0	1	1	0	1	0	0	0	0	1	1	0	0	0	0	1	0	0	0	1	0	1
No	Germs	Hospital	CostTravel	Muslim	1	2	1	Northern	Middle	1	1	1	1	1	0	1	0	0	1	1	0	0	1	1	0	0	0	0	1	0	1	1	0	0	0	0	1	0	0	0	0	0	1
No	Germs	Nurse	CostTravel	Christian	4	2	1	Akan	Middle	1	1	1	1	1	0	0	1	1	0	1	1	0	1	1	1	1	0	0	0	0	1	1	0	0	0	1	1	0	0	0	1	0	1
No	Contact	Nurse	CostTravel	Christian	4	2	2	Ewe	Middle	1	0	1	1	0	0	1	0	0	0	1	1	0	1	1	0	0	0	0	0	0	1	1	0	0	0	1	1	0	0	0	0	0	1
No	Germs	Hospital	CostTravel	Christian	1	2	1	Ewe	Primary	1	1	1	1	0	0	0	0	0	0	0	0	0	1	1	0	1	0	0	0	0	1	1	0	0	0	1	1	0	0	0	0	0	1
No	Germs	Hospital	Time	Christian	1	1	2	Northern	Primary	1	1	1	1	1	0	0	0	0	0	0	0	0	1	1	0	0	0	0	0	1	1	1	0	0	0	0	1	0	0	0	1	0	1
No	Contact	Hospital	CostTreatment	Christian	1	1	1	Akan	Middle	1	0	1	1	1	0	0	0	0	0	0	0	0	1	1	0	1	0	0	0	0	0	1	0	0	0	0	0	0	0	1	0	0	1
No	Germs	Hospital	CostTravel	Christian	4	3	1		Middle	1	1	1	1	1	0	0	0	0	0	0	0	0	1	1	0	1	0	0	0	0	1	1	0	0	0	1	0	0	0	0	0	0	1
No	Other	Hospital	CostTreatment	Christian	4	1	2	Ga-Abange	Middle	1	0	0	0	0	0	0	0	0	1	0	0	0	1	1	1	1	0	0	0	0	0	1	0	0	0	1	1	0	0	0	0	0	1
No	Germs	Hospital	CostTravel	Christian	2	1		Ewe	None	1	1	0	0	1	0	0	0	0	1	0	0	0	1	1	0	0	0	0	0	0	1	1	0	0	0	1	0	0	0	0	1	0	0
No	Germs	Hospital	CostTreatment	Christian	4	2	2	Akan	None	1	1	1	1	1	0	0	0	0	0	0	0	0	1	1	0	0	0	0	0	0	0	1	0	0	0	0	1	0	0	0	1	0	0
No	Germs	Hospital	Time	Christian	4	2	2	Ewe	None	1	1	1	1	1	0	0	0	0	0	0	0	0	1	1	0	1	0	0	0	1	1	1	0	0	0	1	0	0	0	0	0	0	1
No	Contact	Hospital	CostTreatment	Christian	4	2	1	Akan	Primary	1	0	1	1	1	0	0	0	0	0	0	0	0	1	1	0	1	0	0	0	0	0	1	0	0	0	0	1	0	0	0	1	0	1
Papilloma	Germs	Hospital	Time	None	1	1	1	Akan	None	1	1	1	0	1	0	0	0	0	0	0	0	0	1	1	0	1	0	0	0	1	0	1	0	0	0	0	1	0	0	0	1	0	0
No	Germs	Nurse	CostTreatment	Christian	4	2	2	Akan	None	1	1	1	0	0	0	0	0	0	1	0	1	0	1	1	0	0	0	0	0	0	0	1	0	0	0	1	0	0	0	1	0	0	1
No	Germs	Hospital	CostTreatment	Christian	4	2	2		None	1	1	0	1	0	0	0	0	0	0	0	0	0	1	1	0	0	0	0	0	0	0	1	0	0	0	0	0	0	0	0	1	0	0
No	Germs	Nurse	CostTreatment	Christian	4	2	1	Ga-Abange	None	1	1	0	0	0	0	0	0	0	0	0	1	0	1	0	0	0	0	0	0	0	0	1	0	0	0	0	1	0	0	0	0	0	0
No	Germs	Nurse	CostTravel	Christian	4	2	2	Ga-Abange	Primary	1	1	0	0	0	0	0	0	0	0	0	1	0	1	0	0	0	0	0	0	0	1	1	0	0	0	1	0	0	0	0	0	0	1
No	WashingDirty	Nurse	CostTravel	Traditionalist	4	2	1	Ga-Abange	Middle	1	0	0	1	0	0	0	0	0	0	0	1	0	1	1	0	0	0	0	0	0	1	0	0	0	0	0	1	0	0	0	1	0	0
No	WashingDirty	Nurse	CostTreatment	Christian	4	3	2	Akan	Primary	1	0	0	1	0	0	0	0	0	0	0	1	0	1	0	0	0	0	0	0	0	0	1	0	0	0	0	1	0	0	0	0	0	0
No	Germs	Nurse	CostTreatment	Christian	4	1	1	Akan	None	1	1	0	0	0	0	0	0	0	0	0	1	0	1	1	0	0	0	0	0	0	0	1	0	0	0	0	1	0	0	0	0	0	0
No	Germs	Nurse	CostTreatment	Christian	2	1	2	Akan	Middle	1	1	0	0	0	0	0	0	0	0	0	1	0	1	0	0	0	0	0	0	0	0	1	0	0	0	0	1	0	0	0	0	0	0
No	Germs	Nurse	CostTreatment	Christian	1	2	2	Akan	Primary	1	1	0	0	1	0	0	0	0	0	0	1	0	1	0	0	0	0	0	0	0	0	1	0	0	0	0	1	0	0	0	0	0	0
No	Germs	Nurse	CostTreatment	Christian	3	3	1	Akan	Middle	1	1	0	1	0	0	0	0	0	1	0	1	1	1	0	0	0	0	0	0	0	0	1	0	0	0	0	1	0	0	0	0	0	0
No	Germs	Nurse	CostTravel	Christian	3	2	2	Akan	Primary	1	1	0	0	0	0	0	0	0	1	0	1	0	1	0	0	0	0	0	0	0	1	1	0	0	0	0	1	0	0	0	0	0	0
No	Other	Nurse	CostTreatment	Christian	4	2	2	Ga-Abange	Middle	1	0	0	0	0	0	0	0	0	1	0	1	0	1	0	0	0	0	0	0	0	0	1	0	0	0	0	1	0	0	0	0	0	1
No	Germs	Hospital	CostTreatment	Christian	1	2	1	Akan	Middle	1	1	0	0	0	0	0	0	0	0	0	0	0	1	0	0	1	0	0	0	0	0	1	0	0	0	0	0	0	0	0	1	0	1
No	Germs	Nurse	CostTreatment	Christian	1	4			Tertiary	0	1	0	0	0	0	0	0	0	0	0	1	0	1	0	0	0	0	0	0	0	0	1	0	0	0	1	0	0	0	0	0	0	0
No	Germs	Hospital	CostTreatment	Christian	1	2	1	Akan	Primary	0	1	0	0	0	0	0	0	0	1	0	0	0	1	0	0	0	0	0	0	0	0	1	0	0	0	1	0	0	0	0	0	0	0
No	Contact	Nurse	CostTreatment	Christian	1	3	1	Ga-Abange	Primary	0	0	1	0	0	0	0	0	0	0	0	1	1	1	0	0	0	0	0	0	0	0	1	0	0	0	1	0	0	0	0	0	0	0
No	Germs	Nurse	CostTreatment	Christian	1	1	1	Ewe	None	1	1	0	0	0	0	0	0	0	0	0	1	1	1	0	0	0	0	0	0	0	0	1	0	0	0	1	0	0	0	0	0	0	0
No	Germs	Nurse	CostTreatment	Christian	1	2	2	Ewe	Primary	0	1	0	0	0	0	0	0	0	0	0	1	0	1	0	0	1	0	0	0	0	0	1	0	0	0	1	0	0	0	0	0	0	0
No	Germs	Nurse	CostTreatment	Christian	4	3	2	Akan	Primary	0	1	1	1	0	0	0	0	0	1	0	1	1	1	0	0	0	0	0	0	0	0	1	0	0	0	1	0	0	0	0	0	0	1
No	Germs	Hospital	CostTreatment	Christian	1	1	1	Akan	Middle	1	1	0	1	0	0	0	0	0	0	0	0	0	1	0	0	0	0	0	0	0	0	1	0	0	0	0	1	0	0	0	0	0	0
No	Germs	Nurse	CostTreatment	Christian	4	2	2	Ewe	Primary	0	1	0	0	0	0	0	0	0	0	0	1	0	1	0	0	0	0	0	0	0	0	1	0	0	0	0	1	0	0	0	0	0	0
No	Germs	Nurse	CostTreatment	Christian	4	2	1	Northern	Primary	1	1	0	1	0	0	0	0	0	0	0	1	1	1	0	0	0	0	0	0	0	0	1	0	0	0	0	1	0	0	0	0	0	0
No	Germs	Nurse	CostTreatment	Christian	4	3	1	Akan	Primary	1	1	1	1	0	0	0	0	0	1	0	1	0	1	0	0	0	0	0	0	0	0	1	0	0	0	0	1	0	0	0	0	0	0
No	Germs	Nurse	CostTreatment	Christian	4	2	2	Ewe	Middle	1	1	0	0	0	0	0	0	0	0	0	1	1	1	0	0	0	0	0	0	0	0	1	0	0	0	0	1	0	0	0	0	0	0
No	DrinkingDirty	Hospital	CostTreatment	Christian	4	3	1	Ewe	Primary	1	0	0	0	1	0	0	0	0	0	0	0	0	1	1	0	1	0	0	0	0	0	1	0	0	0	0	1	0	0	0	0	0	0
No	Germs	Hospital	CostTreatment	Christian	3	3	1	Akan	Middle	1	1	0	0	0	0	0	0	0	0	0	0	0	1	0	0	0	0	0	0	0	0	1	0	0	0	0	1	0	0	0	0	0	0
No	Germs	Hospital	Time	Christian	4	2	2	Akan	None	1	1	0	0	0	0	0	0	0	1	0	0	0	1	0	0	1	0	0	0	1	0	0	0	0	0	0	1	0	0	0	0	0	1
No	DrinkingDirty	Nurse	CostTreatment	Christian	1	3	2	Akan	Primary	1	0	0	0	1	0	0	0	0	0	0	1	1	0	1	0	0	0	0	0	0	0	1	0	0	0	1	0	0	0	0	0	0	1
No	Germs	Nurse	CostTreatment	Christian	1	1	2	Akan	Middle	1	1	0	0	1	0	0	0	0	0	0	1	1	1	0	0	0	0	0	0	0	0	1	0	0	0	1	0	0	0	0	0	0	1
No	Germs	Nurse	CostTreatment	Christian	4	3	1	Akan	Primary	1	1	0	0	1	0	0	0	0	0	0	1	1	0	1	0	0	0	0	0	0	0	1	0	0	0	1	0	0	0	0	0	0	1
No	Germs	Nurse	CostTreatment	Christian	4	2	2	Akan	Primary	1	1	0	0	1	0	0	0	0	0	0	1	0	1	0	0	1	0	0	0	0	0	1	0	0	0	1	0	0	0	0	0	0	1
No	10	Nurse	CostTreatment	Christian	1	3	2	Akan	Primary	1	0	0	0	0	0	0	0	0	0	0	1	1	1	0	0	0	0	0	0	0	0	1	0	0	0	1	0	0	0	0	0	0	1
No	Germs	Nurse	CostTreatment	Christian	4	4	1	Akan	Tertiary	1	1	0	1	0	0	0	0	0	0	0	1	1	1	0	0	0	0	0	0	0	0	1	0	0	0	1	0	0	0	0	0	0	1
No	Germs	Hospital	CostTreatment	Christian	4	2	2	Ga-Abange	Primary	1	1	0	0	0	0	0	0	0	0	0	0	0	1	1	0	1	0	0	0	0	0	1	0	0	0	1	0	0	0	0	0	0	1
No	Germs	Nurse	CostTreatment	Christian	1	4	1	Akan	Senior	0	1	0	0	1	0	0	0	0	0	0	1	1	1	0	0	0	0	0	0	0	0	1	0	0	0	1	0	0	0	0	0	0	1
No	Germs	Nurse	CostTreatment	Christian	1	3	1	Akan	Primary	0	1	0	0	1	0	0	0	0	0	0	1	1	1	0	0	0	0	0	0	0	0	1	0	0	0	1	0	0	0	0	0	0	1
No	Germs	Nurse	CostTreatment	Christian	4	2	2	Akan	Middle	0	1	0	0	0	0	0	0	0	0	0	1	1	0	1	0	0	0	0	0	0	0	1	0	0	0	1	0	0	0	0	0	0	1
No	Germs	Doctor	CostTreatment	Christian	4	1	2	Ewe	Middle	1	1	0	1	0	0	0	0	0	0	0	0	1	1	1	0	0	0	0	0	0	0	1	0	0	0	1	0	0	0	0	0	0	1
No	Germs	Nurse	CostTreatment	Christian	1	1	2	Akan	Middle	0	1	0	0	0	0	0	0	0	0	0	1	0	1	0	0	0	0	0	0	0	0	1	0	0	0	0	1	0	0	0	0	0	0
No	Germs	Nurse	CostTreatment	Christian	1	3	2	Akan	Primary	0	1	0	0	0	0	0	0	0	0	0	1	0	1	0	0	0	0	0	0	0	0	1	0	0	0	0	1	0	0	0	0	0	0
No	Germs	Nurse	CostTreatment	Christian	4	1	1	Akan	Tertiary	0	1	0	0	0	0	0	0	0	0	0	1	0	1	0	0	0	0	0	0	0	0	1	0	0	0	0	1	0	0	0	0	0	0
No	WashingDirty	Hospital	Time	Christian	1	2	2	Akan	Middle	1	0	0	1	0	0	0	0	0	0	0	0	0	1	1	0	1	0	0	0	1	0	0	0	0	0	0	1	0	0	0	0	0	1
No	WashingDirty	Nurse	CostTreatment	Christian	4	2	1	Akan	Primary	1	0	0	1	0	0	0	0	0	0	0	1	0	1	0	0	0	0	0	0	0	0	1	0	0	0	1	0	0	0	0	0	0	0
No	WashingDirty	Nurse	CostTreatment	Christian	4	2	2	Akan	Primary	1	0	0	1	0	0	0	0	0	0	0	1	0	1	0	0	1	0	0	0	0	0	1	0	0	0	1	0	0	0	0	0	0	0
No	Germs	Nurse	CostTreatment	Christian	1	1	1	Akan	Senior	1	1	0	0	0	0	0	0	0	0	0	1	0	1	0	0	0	0	0	0	0	0	1	0	0	0	0	1	0	0	0	0	0	0
No	Germs	Hospital	CostTreatment		4	2	2	Akan	Primary	1	1	0	0	0	0	0	0	0	0	0	0	0	1	0	0	0	0	0	0	0	0	1	0	0	0	0	1	0	0	0	0	0	1
No	Germs	Hospital	CostTreatment	Christian	4	2	2	Akan	Middle	1	1	0	1	0	0	0	0	0	0	0	0	0	1	0	0	0	0	0	0	0	0	1	0	0	0	1	0	0	0	0	0	0	0
No	WashingDirty	Nurse	CostTreatment	Christian	4	2	2	Akan	Senior	1	0	0	1	0	0	0	0	0	1	0	1	0	1	0	0	0	0	0	0	0	0	1	0	0	0	0	1	0	0	0	0	0	1
No	Other	Nurse	CostTreatment	Christian	1	1	1		Senior	0	0	0	0	0	0	0	0	0	1	0	1	0	1	0	0	0	0	0	0	0	0	1	0	0	0	0	1	0	0	0	0	0	1
No	Germs	Hospital	CostTreatment	Christian	4	2	1	Akan	Middle	0	1	0	0	0	0	0	0	0	0	0	0	0	1	0	0	0	0	0	0	0	0	1	0	0	0	0	1	0	0	0	0	0	0
No	Germs	Nurse	CostTreatment	Christian	1	2	2	Akan	Middle	0	1	0	0	0	0	0	0	0	1	0	1	0	1	1	0	0	0	0	0	0	0	1	0	0	0	1	0	0	0	0	0	0	1
No	WashingDirty	Hospital	Time	Christian	4	3	1	Akan	Middle	0	0	0	1	0	0	0	0	0	0	0	0	0	1	0	0	0	0	0	0	1	0	1	0	0	0	0	1	0	0	0	0	0	0
No	Germs	Hospital	CostTreatment	Christian	4	2	2	Akan	Middle	1	1	0	0	0	0	0	0	0	0	0	0	0	1	0	0	0	0	0	0	0	0	1	0	0	0	0	1	0	0	0	0	0	0
No	Germs	Nurse	CostTreatment	Christian	1	1	1	Akan	Middle	0	1	0	0	0	0	0	0	0	0	0	1	1	1	0	0	0	0	0	0	0	0	1	0	0	0	0	1	0	0	0	0	0	0
No	Germs	Nurse	CostTreatment	Christian	4	2	2	Akan	Primary	1	1	0	0	0	0	0	0	0	0	0	1	1	1	0	0	0	0	0	0	0	0	1	0	0	0	0	1	0	0	0	0	0	1
Ulcer	Germs	Nurse	CostTravel	Christian	4	3	1	Akan	Primary	1	1	0	1	0	0	0	0	0	0	0	1	1	0	1	0	0	0	0	0	0	1	1	0	0	0	0	1	0	0	0	0	0	1
Ulcer	Germs	Doctor	CostTravel	Christian	1	2	2	Ewe	None	1	1	0	1	1	0	0	0	0	0	0	0	1	0	1	0	1	0	0	0	0	1	1	0	0	0	1	0	0	0	0	0	0	1
No	Germs	Nurse	CostTreatment	Christian	4	2	1	Ga-Abange	Middle	1	1	0	0	0	0	0	0	0	0	0	1	0	1	0	0	0	0	0	0	0	0	1	0	0	0	0	1	0	0	0	0	0	0
No	WashingDirty	Doctor	Time	Christian	3	1	2	Akan	Middle	1	0	0	1	0	0	0	0	0	0	0	0	1	1	1	0	1	0	0	0	1	0	0	0	0	0	0	1	0	0	0	0	0	0
No	Germs	Nurse	CostTravel	Christian	4	2	1	Akan	Middle	1	1	0	0	0	0	0	0	0	0	0	1	0	1	0	0	0	0	0	0	0	1	1	0	0	0	1	0	0	0	0	0	0	0
No	Germs	Nurse	CostTreatment	Christian	1	3	2	Akan	Senior	1	1	0	0	0	0	0	0	0	0	0	1	0	1	0	0	0	0	0	0	0	0	1	0	0	0	0	1	0	0	0	0	0	0
No	WashingDirty	Nurse	CostTreatment	Christian	4	2	2	Ga-Abange	Primary	1	0	0	1	0	0	0	0	0	1	0	1	0	1	0	0	0	0	0	0	0	0	1	0	0	0	1	0	0	0	0	0	0	0
No	10	Nurse	CostTreatment	Christian	3	2	1	Ga-Abange	Primary	1	0	0	0	0	0	0	0	0	0	0	1	0	0	1	0	0	0	0	0	0	0	1	0	0	0	0	1	0	0	0	0	0	0
No	Germs	Nurse	CostTreatment	Christian	1	2	2	Akan	None	0	1	0	0	0	0	0	0	0	0	0	1	1	1	0	0	0	0	0	0	0	0	1	0	0	0	0	1	0	0	0	0	0	0
No	Germs	Nurse	CostTreatment	Christian	1	1	1	Akan	None	1	1	0	0	0	0	0	0	0	0	0	1	1	1	0	0	0	0	0	0	0	0	1	0	0	0	0	1	0	0	0	0	0	0
No	Germs	Nurse	CostTreatment	Christian	1	2	2	Akan	Primary	0	1	0	0	0	0	0	0	0	0	0	1	1	1	0	0	0	0	0	0	0	0	1	0	0	0	1	0	0	0	0	0	0	1
No	Germs	Nurse	CostTreatment	Christian	4	1	1	Akan	None	1	1	0	0	0	0	0	0	0	0	0	1	1	1	0	0	0	0	0	0	0	0	1	0	0	0	1	0	0	0	0	0	0	0
No	Germs	Nurse	CostTreatment	Christian	1	4	2	Ewe	Tertiary	1	1	0	0	0	0	0	0	0	0	0	1	0	1	0	0	0	0	0	0	0	0	1	0	0	0	0	1	0	0	0	0	0	0
No	Germs	Nurse	CostTreatment	Christian	4	1	2	Akan	None	1	1	0	0	0	0	0	0	0	0	0	1	0	1	0	0	0	0	0	0	0	0	1	0	0	0	0	1	0	0	0	0	0	0
No	DrinkingDirty	Nurse	CostTreatment	Christian	4	2	2	Akan	Primary	1	0	0	0	1	0	0	0	0	0	0	1	1	1	0	0	0	0	0	0	0	0	1	0	0	0	0	1	0	0	0	0	0	0
No	Germs	Hospital	CostTreatment	Christian	1	1	1	Akan	Primary	1	1	0	0	0	0	0	0	0	0	0	0	0	1	0	0	0	0	0	0	0	0	1	0	0	0	0	1	0	0	0	0	0	0
No	Germs	Nurse	CostTreatment	Christian	4	1	2	Ewe	None	1	1	0	0	0	0	0	0	0	0	0	1	1	1	0	0	0	0	0	0	0	0	1	0	0	0	0	1	0	0	0	0	0	1
No	Germs	Nurse	CostTreatment	Christian	1	1	1	Ewe	Senior	1	1	0	0	0	0	0	0	0	0	0	1	0	1	0	0	0	0	0	0	0	0	1	0	0	0	1	0	0	0	0	0	0	1
No	Germs	Nurse	CostTravel	Christian	4	2	2	Akan	Middle	1	1	0	1	1	1	1	1	1	1	1	1	0	1	1	0	0	0	0	0	0	1	1	0	0	0	1	1	0	0	1	1	0	1
No	Germs	Nurse	CostTravel	Christian	1	1	1	Ga-Abange	Middle	1	1	0	0	1	0	0	0	0	1	0	1	0	0	1	0	0	0	1	0	0	1	1	0	0	0	0	0	0	0	1	1	0	1
No	Germs	Nurse	Time	Christian	4	1	2	Akan	Middle	1	1	0	0	1	1	0	0	0	0	0	1	0	0	1	0	1	0	0	0	1	1	1	0	0	0	0	0	0	0	1	1	0	1
No	Germs	Nurse	CostTravel	Christian	4	1	1	Ewe	None	1	1	0	0	1	1	0	0	0	0	0	1	0	0	1	0	0	0	0	0	0	1	1	1	0	0	0	0	0	0	1	1	0	1
No	Germs	Nurse	Time	Christian	4	1	2	Akan	Middle	1	1	0	0	1	0	0	0	0	1	0	1	0	0	1	0	0	0	0	0	1	1	1	0	0	0	0	0	0	0	1	1	0	1
No	Germs	Nurse	CostTravel	Christian	4	2	1	Akan	Middle	1	1	1	1	0	0	0	0	0	1	0	1	0	0	0	0	1	0	0	0	0	1	1	0	0	0	0	1	0	0	1	1	0	1
No	Germs	Nurse	CostTravel	Christian	4	1	2	Akan	Middle	1	1	0	0	0	1	0	0	0	0	0	1	0	0	1	0	0	0	0	0	0	1	1	0	0	0	1	0	0	0	0	1	0	1
Ulcer	Germs	Nurse	CostTravel	Christian	4	1	1	Akan	Middle	1	1	0	0	1	1	0	0	0	0	0	1	0	0	1	0	1	0	0	0	0	1	1	0	0	0	0	1	0	0	0	1	0	0
No	Germs	Nurse	CostTravel	Christian	4	1	2	Akan	None	1	1	1	0	1	0	0	0	0	0	0	1	0	0	1	0	1	0	0	0	0	1	1	0	0	0	0	0	0	0	1	1	0	1
Papilloma	Germs	Nurse	CostTravel	Christian	4	1	1	Akan	Middle	1	1	1	0	1	0	0	0	0	0	0	1	0	0	1	0	0	0	0	0	0	1	1	0	0	0	1	0	0	0	1	0	0	0
No	Germs	Nurse	CostTravel	Christian		2	1	Akan	Middle	1	1	1	1	1	1	1	1	1	0	1	1	1	0	0	0	1	0	0	0	0	1	1	0	0	0	1	1	0	1	1	1	0	1
No	Germs	Nurse	Time	Christian	4	3	2	Ewe	Middle	1	1	1	1	1	1	1	1	0	0	1	1	0	1	1	0	0	0	0	1	1	1	1	0	0	0	1	1	0	1	1	1	0	1
No	Germs	Nurse	Time	Christian	4	2	1	Ga-Abange	Middle	1	1	0	1	1	0	1	1	0	1	1	1	0	1	1	0	1	0	0	0	1	1	1	0	0	1	1	1	0	1	1	1	0	1
No	Germs	Nurse	Time	Christian	4	2	2	Akan	Middle	1	1	1	1	1	0	1	1	1	1	1	1	0	1	1	1	1	0	0	1	1	1	1	0	0	0	1	1	1	1	1	1	0	1
No	Germs	Nurse	Time	Muslim	4	2	1	Northern	Senior	1	1	1	1	1	0	1	1	0	0	1	1	0	1	0	0	1	0	0	1	1	1	1	0	0	0	1	1	1	1	1	1	0	1
No	Germs	Nurse	CostTravel	Christian	1	2	1	Akan	Middle	1	1	1	0	1	1	1	0	0	0	1	1	0	0	1	0	0	0	0	0	0	1	1	1	0	0	0	0	0	0	1	1	0	1
No	Germs	Nurse	CostTravel	Christian	4	1	2	Akan	Primary	1	1	1	1	0	0	1	0	0	1	1	1	0	1	1	0	1	0	0	1	0	1	1	0	0	0	1	1	1	1	1	1	0	1
No	Germs	Nurse	CostTravel	Muslim	4	2	1	Akan	Middle	0	1	1	1	1	0	0	0	1	0	1	1	0	1	1	0	1	0	0	0	0	1	1	0	0	0	1	1	1	0	1	1	0	1
No	Germs	Nurse	CostTravel	Christian	4	1	2	Northern	None	1	1	1	1	1	1	0	0	0	1	0	1	0	1	0	0	1	0	1	1	0	1	1	0	0	0	0	0	0	0	1	1	0	1
Plantar	Contact	Nurse	CostTravel	Christian	4	2	1	Ga-Abange	None	1	0	1	1	0	0	0	0	0	1	0	1	0	1	0	0	0	0	0	1	0	1	1	0	0	0	0	1	1	0	0	1	0	1
No	Germs	Nurse	CostTravel	Christian	4	2	1	Akan	Primary	1	1	1	1	1	1	1	1	1	1	1	1	0	1	1	0	1	0	0	1	0	1	1	0	1	1	1	1	0	1	1	1	0	1
No	Germs	Nurse	Time	Christian	4	2	2	Akan	Middle	1	1	1	1	1	0	1	1	0	1	1	1	0	1	1	0	1	0	0	1	1	1	1	0	0	0	1	1	0	1	1	1	0	1
No	Germs	Nurse	CostTravel	Christian	3	2	1	Akan	Primary	1	1	1	1	1	0	0	0	0	1	0	1	0	1	1	0	1	0	0	0	0	1	1	0	0	0	1	1	0	1	1	1	0	1
No	Germs	Nurse	Time	Christian	4	2	2	Akan	Primary	1	1	1	1	1	1	1	0	1	1	1	1	0	1	1	0	0	0	0	1	1	1	1	0	0	0	1	1	0	1	1	1	0	1
No	Germs	Nurse	CostTravel	Christian	4	3	1	Akan	Middle	1	1	0	0	1	0	1	0	0	1	1	1	0	0	1	0	0	0	0	0	0	1	1	0	0	0	0	1	0	0	0	0	0	1
No	Germs	Nurse	CostTravel	Christian	4	2	2	Akan	Middle	0	1	0	0	1	0	0	0	0	1	0	1	0	0	1	0	0	0	0	1	0	1	1	0	0	0	0	1	0	0	0	1	0	1
No	Germs	Nurse	CostTravel	Christian	4	2	1	Akan	Primary	1	1	1	0	0	1	1	0	0	1	1	1	0	0	1	0	0	0	0	0	0	1	1	0	0	0	0	1	0	0	0	0	0	1
No	Germs	Nurse	CostTravel	Christian	4	3	2	Akan	Middle	1	1	0	0	1	0	0	0	0	1	0	1	0	0	1	0	0	0	0	0	0	1	1	0	0	0	1	1	0	1	0	1	0	1
Papilloma	Germs	Nurse	CostTravel	Christian	4	2	1	Akan	Senior	1	1	1	0	0	0	0	0	0	1	0	1	0	0	1	0	0	0	0	0	0	1	1	0	0	0	1	1	0	1	0	1	0	1
No	Germs	Nurse	CostTravel	Christian	4	3	2	Akan	Middle	1	1	1	1	1	1	0	0	0	0	0	1	0	0	1	0	1	0	0	0	0	1	1	0	0	0	1	1	0	0	0	1	0	0
Plantar	Germs	Doctor	CostTravel	Christian	4	2	1	Akan	Middle	1	1	1	1	1	1	1	0	0	1	1	0	1	1	0	0	1	0	0	1	0	1	1	0	0	1	1	1	1	1	1	1	0	1
No	Germs	Nurse	CostTravel	Christian	4	2	2	Akan	Middle	1	1	1	1	1	1	1	0	0	1	1	1	0	1	0	0	1	0	0	0	0	1	1	0	0	0	1	1	0	1	1	1	0	1
Plantar	Germs	Hospital	Time	Christian	4	2	1	Akan	Middle	1	1	1	1	1	1	1	0	0	0	1	0	0	1	0	0	1	0	0	1	1	1	1	0	0	1	1	1	0	1	1	1	0	1
No	Germs	Nurse	CostTravel	Christian	4	1	2	Ewe	Middle	1	1	1	1	0	1	0	0	0	1	0	1	0	1	0	0	1	0	0	0	0	1	1	0	0	0	1	1	1	1	1	1	0	1
No	Germs	Nurse	CostTravel	Christian	4	2	1	Akan	Primary	1	1	1	1	1	1	1	0	0	1	1	1	0	0	0	0	1	0	0	0	0	1	1	0	0	0	1	0	1	0	0	0	0	0
Plantar	Germs	Hospital	Time	Christian	4	2	1	Ewe	Senior	1	1	1	1	1	0	0	0	0	1	0	0	0	1	0	0	0	0	0	0	1	1	1	0	0	0	1	1	0	1	1	1	0	1
No	Germs	Nurse	CostTreatment	Muslim	1	3	1	Northern	Middle	0	1	0	0	0	0	0	0	0	0	0	1	0	1	0	0	0	0	0	0	0	0	1	0	0	0	0	1	0	0	0	0	0	0
No	Germs	Hospital	CostTreatment	Christian	1	3	1	Akan	Primary	0	1	0	0	0	0	0	0	0	0	0	0	0	1	0	0	0	0	0	0	0	0	1	0	0	0	0	1	0	0	0	0	0	1
No	Germs	Nurse	CostTreatment	Christian	4	2	2	Ga-Abange	Middle	1	1	0	0	0	0	0	0	0	0	0	1	0	1	0	0	0	0	0	0	0	0	1	0	0	0	1	0	0	0	0	0	0	1
No	Germs	Nurse	CostTreatment	Christian	4	2	2	Akan	Middle	0	1	0	0	0	0	0	0	0	0	0	1	0	0	1	0	1	0	0	0	0	0	1	0	0	0	1	0	0	0	0	0	0	1
No	Germs	Nurse	CostTreatment	Christian	1	3	1	Akan	Middle	0	1	0	0	1	0	0	0	0	0	0	1	0	1	1	0	0	0	0	0	0	0	1	0	0	0	1	0	0	0	0	0	0	1
No	Germs	Nurse	CostTreatment	Christian	1	2	2	Akan	None	0	1	0	0	1	0	0	0	0	0	0	1	1	0	1	0	0	0	0	0	0	0	1	0	0	0	0	0	0	0	1	0	0	1
No	Germs	Nurse	CostTreatment	Christian	1	2	1	Akan	None	0	1	0	0	1	0	0	0	0	0	0	1	1	1	0	0	0	0	0	0	0	0	1	0	0	0	1	0	0	0	0	0	0	1
No	Germs	Nurse	CostTreatment	Christian	4	2	1	Akan	Middle	0	1	0	1	1	0	0	0	0	0	0	1	1	0	0	0	1	0	0	0	0	0	1	0	0	0	1	0	0	0	0	0	0	1
No	Germs	Hospital	CostTreatment	Christian	1	3	2	Ga-Abange	Middle	1	1	0	0	0	0	0	0	0	0	0	0	0	1	0	0	1	0	0	0	0	0	1	0	0	0	0	1	0	0	0	0	0	1
No	Germs	Nurse	CostTreatment	Christian	4	2	2	Akan	Primary	0	1	0	1	1	0	0	0	0	0	0	1	0	1	0	0	0	0	0	0	0	0	1	0	0	0	0	1	0	0	0	0	0	0
No	Germs	Nurse	CostTravel	Christian	4	2	1	Ga-Abange	Middle	1	1	0	1	1	0	0	0	0	1	0	1	1	1	0	0	0	0	0	0	0	1	1	0	0	0	1	0	0	1	1	0	0	1
No	Germs	Hospital	CostTreatment	Christian	4	2		Akan	Middle	1	1	1	0	1	0	0	0	0	0	0	0	0	1	1	0	1	0	0	0	0	0	1	1	0	0	1	1	0	1	1	1	0	1
No	Germs	Doctor	CostTravel	Christian	4	2			Senior	1	1	0	1	1	0	0	0	0	1	0	0	1	0	1	0	1	0	0	0	0	1	1	0	0	0	1	1	0	1	1	1	0	1
No	Germs	Hospital	CostTravel	Christian	4	2	2		Primary	1	1	0	1	0	0	0	0	0	1	0	0	0	1	1	0	1	0	0	0	0	1	1	0	0	0	1	1	0	1	1	0	0	1
No	Germs	Doctor	CostTravel	Christian	4	2	1	Akan	Middle	1	1	0	1	1	0	0	0	0	1	0	0	1	0	1	0	1	0	0	0	0	1	1	1	0	0	1	1	0	1	0	1	0	1
No	Germs	Hospital	CostTravel	Traditionalist	4	3	1	Ga-Abange	Middle	1	1	0	1	0	0	1	0	0	1	1	0	0	1	0	0	1	0	0	0	0	1	1	0	0	0	1	1	0	1	1	0	0	1
No	Germs	Hospital	CostTravel	None	4	1	2		Middle	1	1	0	1	1	0	0	0	0	1	0	0	0	1	0	0	1	1	0	0	0	1	1	0	0	0	1	1	0	1	1	1	0	0
No	Germs	Hospital	CostTravel	Christian	4	2	1	Ga-Abange	Middle	1	1	1	0	1	0	0	0	0	1	0	0	0	1	1	0	1	0	0	0	0	1	1	1	0	0	1	1	0	1	1	1	0	1
No	Germs	Hospital	CostTravel	Christian	2		2	Akan	Middle	1	1	0	1	1	0	0	0	0	1	0	0	0	1	1	0	0	1	0	0	0	1	1	0	0	0	1	1	0	1	1	0	0	1
No	Germs	Hospital	8	Christian	4	2	1		Middle	1	1	0	0	1	0	0	0	0	1	0	0	0	1	0	0	1	0	0	0	0	0	0	0	0	0	1	1	0	1	1	1	0	1
No	Germs	Hospital	CostTravel	Christian	4	3	1		Middle	1	1	0	0	1	1	0	0	0	0	0	0	0	1	1	0	0	0	0	0	0	1	1	0	0	0	1	1	0	1	1	1	0	1
No	Germs	Nurse	CostTravel	Christian	4	2	1		None	1	1	1	0	1	0	0	0	0	0	0	1	0	0	1	0	0	0	0	0	0	1	1	0	0	0	1	1	0	1	0	1	0	1
Papilloma	Germs	Hospital	CostTravel	Christian	4	2	1		Middle	1	1	0	0	1	0	0	0	0	1	0	0	0	1	1	0	1	0	0	0	0	1	1	0	0	0	1	1	0	1	1	1	0	1
No	Germs	Hospital	CostTravel	Christian	4	3	2		Middle	1	1	0	1	1	0	0	0	0	1	0	0	0	1	1	0	0	0	0	0	0	1	1	0	0	0	1	1	0	1	1	1	0	1
No	Germs	Doctor	CostTravel	Christian		2	2		None	1	1	0	0	1	0	1	0	0	1	1	0	1	1	1	0	0	0	0	0	0	1	1	0	0	0	1	1	0	1	0	1	0	0
No	Germs	Hospital	7	Christian	4	2	1	Akan	Primary	1	1	0	1	0	0	0	0	0	1	0	0	0	1	1	0	0	0	0	0	0	0	0	0	0	0	1	1	0	1	1	0	0	1
No	Germs	Nurse	CostTravel	Christian	4	2	2		Middle	1	1	0	1	1	0	0	0	0	0	0	1	0	1	0	0	1	0	0	0	0	1	1	0	0	0	1	0	0	0	1	0	0	0
No	Germs	Nurse	CostTravel	Christian	1		1	Akan	Middle	1	1	0	1	1	0	0	0	0	0	0	1	1	1	0	0	0	0	0	0	0	1	1	0	0	0	1	0	0	1	0	1	0	1
No	WashingDirty	Nurse	CostTreatment	Christian	4	3	2	Akan	Middle	0	0	0	1	0	0	0	0	0	0	0	1	0	1	0	0	0	0	0	0	0	0	1	0	0	0	0	1	0	0	0	0	0	0
No	Germs	Doctor	CostTreatment	Christian	4	2	1	Akan	Middle	0	1	0	0	0	0	0	0	0	0	0	0	1	1	0	0	0	0	0	0	0	0	1	0	0	0	1	0	0	0	0	0	0	0
No	Other	Nurse	CostTreatment	Christian	2	2	2	Akan	None	1	0	0	0	0	0	0	0	0	1	0	1	0	1	0	0	1	0	0	0	0	0	1	0	0	0	1	0	0	0	0	0	0	1
No	WashingDirty	Hospital	CostTreatment	Christian	4	3	2	Akan	Primary	1	0	0	1	0	0	0	0	0	0	0	0	0	1	1	0	1	0	0	0	0	0	1	0	0	0	0	1	0	0	0	0	0	0
No	WashingDirty	Nurse	CostTreatment	Christian	4	1	2	Akan	Primary	1	0	0	1	0	0	0	0	0	0	0	1	1	0	0	0	0	0	0	0	0	0	1	0	0	0	1	0	0	0	0	0	0	0
No	WashingDirty	Nurse	CostTreatment	Christian	4	1	2	Ga-Abange	Middle	1	0	0	1	0	0	1	0	0	0	1	1	0	1	1	1	0	0	0	0	0	0	1	0	0	0	1	0	0	0	0	0	0	1
Ulcer	Germs	Nurse	CostTreatment	Christian	1	3	1	Akan	None	1	1	0	0	1	0	0	0	0	0	0	1	0	0	1	0	1	0	0	0	0	0	1	0	0	0	1	0	0	0	0	0	0	1
No	Germs	Doctor	CostTreatment	Christian	2	2	2	Akan	Middle	0	1	0	1	1	0	0	0	0	0	0	0	1	0	1	0	1	0	0	0	0	0	1	0	0	0	1	0	0	0	0	0	0	1
No	WashingDirty	Nurse	CostTravel	Christian	1	3	1	Akan	Senior	1	0	0	1	1	0	0	0	0	0	0	1	1	1	1	0	0	0	0	0	0	1	1	0	0	0	1	0	0	0	0	0	0	0
No	Germs	Nurse	CostTreatment	Christian	4	1	2		None	1	1	0	0	0	0	0	0	0	0	0	1	0	0	1	0	1	0	0	0	0	0	1	0	0	0	1	0	0	0	0	0	0	1
No	Germs	Nurse	CostTravel	Christian	2	1	2	Akan	None	1	1	0	1	0	0	0	0	0	0	0	1	0	1	0	0	1	0	0	0	0	1	1	0	0	0	1	0	0	0	0	0	0	1
No	Germs	Nurse	CostTreatment	Christian	4	1	2		None	1	1	0	1	0	0	0	0	0	0	0	1	0	0	1	0	1	0	0	0	0	0	1	0	0	0	1	0	0	0	0	0	0	1
No	Germs	Nurse	CostTreatment	Muslim	4	3	1		Middle	1	1	0	0	0	0	0	0	0	0	0	1	0	1	1	0	0	0	0	0	0	0	1	0	0	0	1	0	0	0	0	0	0	1
No	Germs	Nurse	CostTravel	Christian	2	2	2	Ga-Abange	None	1	1	0	0	0	0	0	0	0	0	0	1	0	1	0	0	1	0	0	0	0	1	1	0	0	0	1	0	0	0	0	0	0	1
No	Witch	Doctor	CostTravel	Traditionalist	4	2	1	Ga-Abange	None	1	0	0	0	0	0	1	0	0	0	1	0	1	0	1	1	0	0	0	0	0	1	1	0	0	0	1	0	0	0	0	0	0	1
Papilloma	WashingDirty	Doctor	CostTravel	Christian	4	2	1	Akan	Middle	1	0	0	1	1	0	0	0	0	0	0	0	1	0	1	0	1	0	0	0	0	1	1	0	0	0	1	0	0	0	0	0	0	0
No	10	Nurse	CostTravel	Christian		2	2	Ga-Abange	Primary	1	0	0	0	0	0	0	0	0	0	0	1	1	1	0	0	0	0	0	0	0	1	1	0	0	0	1	0	0	0	0	0	0	1
No	Germs	Nurse	Time	Christian	4	3	1	Akan	Middle	1	1	0	0	0	0	0	0	0	1	0	1	0	1	1	0	0	0	0	0	1	0	0	0	0	0	1	0	0	0	0	0	0	1
No	Germs	Nurse	CostTreatment	Christian	1	1	1	Akan	Middle	1	1	0	1	0	0	0	0	0	0	0	1	0	1	1	0	0	0	0	0	0	0	1	0	0	0	1	0	0	0	0	0	0	1
No	Germs	Nurse	CostTreatment	Christian	4	2	2		Middle	0	1	0	0	0	1	0	0	0	0	0	1	0	1	0	0	1	0	0	0	0	0	1	0	0	0	1	0	0	0	0	0	0	1
No	Germs	Nurse	CostTreatment	Christian	2	2	2	Akan	None	1	1	1	0	0	0	0	0	0	0	0	1	1	1	0	0	0	0	0	0	0	0	1	0	0	0	0	1	0	0	0	0	0	1
No	Germs	Doctor	CostTreatment	Christian	4	2	2	Ewe	None	1	1	0	0	0	0	0	0	0	0	0	0	1	0	1	0	1	0	0	0	0	0	1	0	0	0	1	0	0	0	0	0	0	1
	WashingDirty	Doctor	CostTravel	Christian	4	2	1	Ewe	None	1	0	0	1	1	0	0	0	0	0	0	0	1	0	1	0	1	0	0	0	0	1	1	0	0	0	1	0	0	0	0	0	0	1
No	Germs	Nurse	CostTravel	Christian	4	3	1	Akan	None	1	1	0	1	1	0	0	0	0	0	0	1	1	0	1	0	0	0	0	0	0	1	1	0	0	0	1	0	0	0	0	0	0	1
Papilloma	WashingDirty	Nurse	CostTreatment	Christian	1	3	1		None	1	0	0	1	1	0	0	0	0	0	0	1	0	0	1	1	0	0	0	0	0	0	1	0	0	0	0	1	0	0	0	0	0	1
Plantar	Germs	Nurse	CostTravel	Christian	4	2	2	Ewe	Middle	1	1	1	0	1	0	0	0	0	0	0	1	1	1	0	0	0	0	0	0	0	1	1	0	0	0	1	0	0	0	0	0	0	1
No	Germs	Hospital	Time	Christian	4	4	1		Middle	0	1	1	0	1	0	0	0	0	1	0	0	0	1	1	0	1	0	0	0	1	1	1	0	0	0	1	0	0	0	1	1	0	0
No	Germs	Doctor	CostTravel	Christian	4	2	1	Ga-Abange	Middle	1	1	0	0	0	0	0	0	0	1	0	0	1	1	0	0	0	0	0	0	0	1	1	1	0	0	0	1	0	1	1	0	0	1
Plantar	Germs	Nurse	CostTravel	Christian	2	2		Ga-Abange	Primary	1	1	0	0	1	0	0	0	0	0	0	1	1	1	0	0	0	0	0	0	0	1	1	0	0	0	1	0	0	1	1	0	0	1
Plantar	Germs	Nurse	CostTravel	Christian	4	2	1		Primary	1	1	0	0	1	0	0	0	0	1	0	1	1	1	0	0	0	0	0	0	0	1	1	0	0	0	1	1	0	0	1	0	0	1
No	Germs	Nurse	CostTravel	Christian	4	2	2	Ga-Abange	Middle	1	1	1	0	1	0	0	0	0	0	0	1	1	1	0	0	0	0	0	0	0	1	1	0	0	0	1	1	0	1	0	0	0	1
No	Germs	Nurse	CostTravel	Christian	4	2	1	Ga-Abange	Primary	1	1	0	0	1	0	1	0	0	1	1	1	1	1	0	0	0	0	0	0	0	1	1	0	0	0	1	0	0	1	1	0	0	1
No	Germs	Nurse	CostTravel	Christian	4	2	1		Middle	1	1	1	0	1	0	0	0	0	0	0	1	1	1	1	0	0	0	0	0	0	1	1	0	0	0	1	0	0	1	1	0	0	1
No	Germs	Nurse	CostTravel	Christian	4	2		Ga-Abange	Primary	1	1	0	0	1	0	0	0	0	1	0	1	1	1	0	0	0	0	0	0	0	1	1	0	0	0	0	1	0	0	1	0	0	0
No	Germs	Nurse	CostTreatment	Christian	2		2	Ewe	None	1	1	1	0	1	0	0	0	0	0	0	1	1	1	0	0	0	0	0	0	0	0	1	0	0	0	1	0	0	1	1	0	0	1
No	Germs	Doctor	CostTreatment	Christian	4	2		Ga-Abange	Primary	1	1	1	0	1	0	0	0	0	0	0	0	1	1	1	0	0	0	0	0	0	0	1	0	0	0	1	0	0	1	1	0	0	1
No	Germs	Nurse	CostTravel	Christian	4	2	1	Ga-Abange	Middle	1	1	0	1	1	0	0	0	0	0	0	1	1	1	0	0	0	0	0	0	0	1	1	0	0	0	1	0	0	0	1	0	0	1
Papilloma	Germs	Traditional	CostTravel	None	4	2	1	Ga-Abange	Middle	1	1	1	0	1	0	0	0	0	0	0	0	0	0	1	1	0	1	0	0	0	1	1	0	0	0	0	0	0	0	1	0	0	1
No	Germs	Nurse	CostTravel	Christian	4	2		Ga-Abange	Primary	1	1	0	0	1	0	0	0	0	0	0	1	1	1	0	0	0	0	0	0	0	1	1	0	0	0	1	0	0	0	1	0	0	1
No	Germs	Doctor	CostTravel	Christian	4	2	1	Akan	Primary	1	1	0	0	1	0	0	0	0	0	0	0	1	1	1	0	0	0	0	0	0	1	1	0	0	0	1	0	0	1	1	0	0	1
No	Germs	Nurse	CostTravel	Christian	4	2	2	Akan	Senior	1	1	0	0	1	0	0	0	0	0	0	1	1	1	0	0	0	0	0	0	0	1	1	0	0	0	1	0	0	1	1	0	0	1
No	Germs	Nurse	CostTravel	Christian	4	2	2	Akan	None	1	1	0	0	1	0	0	0	0	0	0	1	1	1	0	0	0	0	0	0	0	1	1	0	0	0	1	0	0	1	1	0	0	1
No	Germs	Doctor	CostTravel	Christian	2		1	Ewe	None	1	1	0	1	1	0	0	0	0	0	0	0	1	1	1	0	0	0	0	0	0	1	1	0	0	0	0	1	0	1	1	0	0	1
No	Germs	Doctor	CostTravel	Christian	4	3		Ga-Abange	Middle	1	1	0	0	1	0	0	0	0	0	0	0	1	1	1	0	0	0	0	0	0	1	1	1	0	0	1	0	0	1	1	0	0	1
Plantar	Germs	Doctor	CostTravel	Christian	3		1	Ewe	Primary	1	1	0	1	0	0	0	0	0	0	0	0	1	1	1	0	0	0	0	0	0	1	1	0	0	0	1	1	0	0	1	0	0	1
No	Germs	Nurse	CostTravel	Christian	4		2	Akan	Middle	1	1	0	1	1	0	0	0	0	0	0	1	1	1	0	0	0	0	0	0	0	1	1	0	0	0	1	1	0	0	1	0	0	0
Papilloma	Germs	Nurse	Time	None	4	2	1		None	1	1	1	1	1	1	1	1	1	1	1	1	0	1	1	0	0	0	0	0	1	1	1	0	1	0	1	1	0	1	1	1	0	1
Papilloma	Germs	Nurse	Time	Christian	1	2	2	Northern	Senior	1	1	1	1	1	0	0	0	0	1	0	1	0	1	1	0	0	0	0	0	1	1	1	0	0	0	0	0	0	0	1	1	0	0
Papilloma	Germs	Hospital	CostTreatment		1	2	1	Ga-Abange	Primary	1	1	1	1	1	0	0	0	0	1	0	0	0	1	1	0	1	0	0	0	0	0	1	0	0	1	1	1	0	1	1	1	0	0
Papilloma	Germs	Hospital	CostTreatment	Christian	1	2	2	Ewe	Middle	1	1	1	1	1	1	1	1	0	1	1	0	0	1	0	0	1	0	0	0	0	0	1	0	1	0	1	1	0	0	1	1	0	1
Papilloma	Germs	Hospital	PreviousExperience	Christian	2	2	2	Ga-Abange	None	1	1	1	1	1	0	1	0	0	1	1	0	0	1	1	0	1	0	0	0	0	0	0	0	1	1	1	1	0	0	1	1	0	1
Papilloma	Germs	Nurse	Time	Christian	4	3	2	Northern	Primary	1	1	1	1	1	1	1	1	0	1	1	1	0	1	0	0	0	0	0	0	1	0	1	0	0	0	1	1	0	0	1	1	0	1
No	Germs	Nurse	CostTreatment	Christian	4	2	1		Senior	0	1	1	1	1	0	1	0	0	1	1	1	0	1	1	0	0	0	0	0	0	0	1	0	1	1	0	1	0	0	1	1	0	1
No	Germs	Nurse	CostTreatment		1	2	2	Ewe	Middle	1	1	1	1	1	0	0	0	0	0	0	1	0	1	1	0	0	0	0	0	0	0	1	0	1	0	1	1	0	0	1	1	0	0
Papilloma	Germs	Nurse	Time	Christian	4	2	1		Senior	1	1	1	1	1	0	0	0	0	1	0	1	0	1	0	0	1	0	0	0	1	1	1	0	0	0	0	1	0	0	1	1	0	0
Papilloma	Germs	Nurse	Time		4	2	2	Ewe	Middle	1	1	1	1	1	1	1	1	0	1	1	1	0	1	0	0	0	0	0	0	1	1	1	0	0	1	1	1	0	0	1	1	0	1
Ulcer	Germs	Nurse	Time	Muslim	4	2	1		None	1	1	1	1	1	0	0	0	0	1	0	1	1	0	0	0	1	0	0	0	1	1	1	0	0	0	0	1	0	1	1	1	0	1
Papilloma	Germs	Nurse	Time	Muslim	4	4	2	Northern	Tertiary	1	1	1	1	1	0	0	0	0	1	0	1	0	1	0	0	1	0	0	0	1	1	1	0	0	1	0	1	0	0	0	1	0	0
Papilloma	Germs	Nurse	Time	Muslim	4	2	1	Northern	Primary	1	1	1	1	1	1	0	0	0	1	0	1	0	1	0	0	1	0	0	0	1	1	1	0	0	0	0	1	0	1	1	1	0	1
Ulcer	Germs	Nurse	Time	Christian	4	4	2	Ga-Abange	Senior	1	1	1	1	1	1	0	0	0	1	0	1	0	1	0	0	1	0	0	0	1	1	1	0	1	0	0	1	0	0	0	1	0	0
No	10	Nurse	Time	Christian	1	2	1	Foreign	None	1	0	0	0	0	0	0	0	0	0	0	1	0	1	0	0	1	0	0	0	1	1	1	0	0	0	0	0	0	0	0	1	0	0
Ulcer	Germs	Nurse	Time	Muslim	4	2	2	Akan	Primary	1	1	1	1	1	0	1	0	0	1	1	1	0	1	1	0	0	0	0	0	1	1	1	0	0	0	0	0	0	0	1	1	0	0
No	Germs	Nurse	CostTravel	Christian	4	2	2	Akan	Middle	1	1	0	0	0	0	0	0	0	0	0	1	1	1	0	0	0	0	0	0	0	1	1	0	0	0	0	1	0	1	1	0	0	1
No	Germs	Doctor	CostTravel	Christian	4	2		Akan	Middle	1	1	0	1	1	0	0	0	0	0	0	0	1	1	1	0	0	0	0	0	0	1	1	0	0	0	0	1	0	1	1	0	0	1
Plantar	Germs	Doctor	CostTravel	Christian	4		2	Akan	Middle	1	1	0	0	1	0	0	0	0	0	0	0	1	1	1	0	0	0	0	0	0	1	1	1	0	0	0	1	0	1	0	1	0	1
No	Germs	Doctor	CostTravel	Christian	4	2	2	Akan	Middle	1	1	0	1	1	0	0	0	0	0	0	0	1	1	1	0	0	0	0	0	0	1	1	0	0	0	0	1	0	1	1	0	0	1
Plantar	Germs	Nurse	CostTravel	Christian	4	2	2		Middle	1	1	0	0	0	0	0	0	0	1	0	1	0	0	1	0	1	0	0	0	0	1	1	0	0	0	1	1	0	1	0	1	0	1
Bony Yaws	Germs	Nurse	CostTravel	Christian	4	2	2		Middle	1	1	1	1	0	0	0	0	0	1	0	1	1	1	0	0	0	0	0	0	0	1	1	0	0	0	1	0	0	0	1	1	0	1
No	Germs	Nurse	CostTreatment	Christian	4	2	1		Primary	1	1	0	0	1	1	0	0	0	0	0	1	0	1	1	0	0	0	0	0	0	0	1	0	0	0	1	0	0	0	1	1	0	1
Papilloma	Germs	Nurse	Time	Christian	4	1	2	Akan	Middle	1	1	1	1	1	0	0	0	0	0	0	1	0	1	0	0	1	0	0	0	1	1	1	0	0	0	1	1	0	0	1	1	0	1
No	Germs	Nurse	Time	Christian	4	2	1	Akan	Middle	1	1	1	1	0	0	0	0	0	1	0	1	0	1	0	0	1	0	0	0	1	1	1	0	0	0	0	0	0	0	0	1	0	1
No	Germs	Hospital	CostTravel	Christian	2	2	2	Northern	None	1	1	1	1	1	0	0	0	0	0	0	0	0	1	1	0	1	0	0	0	0	1	1	0	0	0	1	1	0	0	0	1	0	1
No	Germs	Hospital	CostTreatment	Christian	4	2	1	Akan	Middle	1	1	1	1	1	1	0	1	1	1	1	0	0	1	1	0	0	0	0	0	0	0	1	0	1	0	1	1	0	0	1	1	0	1
No	Germs	Hospital	CostTreatment	Christian	4	2	2	Akan	None	1	1	1	1	1	1	1	1	1	1	1	0	0	1	1	0	0	0	0	0	0	0	1	0	1	0	1	1	0	0	1	1	0	1
No	Germs	Hospital	CostTreatment	Christian	4	2	1	Akan	Middle	1	1	1	1	1	0	0	0	0	0	0	0	0	1	1	0	1	0	0	0	0	0	1	0	1	0	1	1	0	0	1	1	0	1
No	Germs	Hospital	CostTreatment	Christian	4	2	2	Akan	Middle	1	1	1	1	1	0	0	0	0	0	0	0	0	1	1	0	1	0	0	0	0	0	1	0	1	1	0	1	0	0	1	1	0	1
Ulcer	Germs	Nurse	Time	Christian	1	2	1	Akan	Middle	1	1	1	1	1	0	0	0	0	0	0	1	0	1	1	0	0	0	0	0	1	1	1	0	1	0	1	1	0	0	1	1	0	1
Ulcer	Germs	Hospital	Time	Christian	1	1	2	Ga-Abange	Middle	1	1	1	1	1	0	0	0	0	0	0	0	0	1	1	0	1	0	0	0	1	1	1	0	1	1	0	1	0	0	1	1	0	1
Plantar	Germs	Hospital	PreviousExperience	None	4	3	1	Ewe	Middle	1	1	1	1	1	0	0	0	0	0	0	0	0	1	1	0	1	0	0	0	0	0	0	0	1	0	0	0	0	0	0	1	0	1
No	Germs	Nurse	PreviousExperience	Christian	1	2	2	Northern	None	1	1	1	1	1	0	0	0	0	0	0	1	1	0	1	0	0	0	0	0	0	0	0	0	1	0	0	1	0	0	1	1	0	1
Ulcer	Germs	Doctor	PreviousExperience	Christian	4	3	1	Ewe	Middle	1	1	0	1	1	0	1	1	0	0	1	0	1	0	1	0	1	0	0	0	0	0	0	0	1	0	0	1	0	0	0	1	0	1
Papilloma	Germs	Nurse	PreviousExperience	Christian	4	2	2	Ewe	Senior	1	1	1	1	1	0	0	0	0	0	0	1	0	1	0	0	1	0	0	0	0	0	0	0	1	0	0	1	0	0	1	1	0	0
Bony Yaws	Germs	Nurse	CostTreatment	Christian	4	2	1	Akan	Senior	1	1	1	1	1	1	0	0	0	1	0	1	0	1	0	0	1	0	0	0	0	0	1	0	1	0	0	1	0	0	1	1	0	1
Ulcer	Insect	Nurse	Time	Christian	4	2	2	Ewe	Primary	1	0	0	0	0	1	1	0	0	1	1	1	0	1	1	0	0	0	0	0	1	1	1	0	0	0	0	0	0	0	0	1	0	1
Plantar	Germs	Nurse	Time	Christian	4	3	1	Ewe	Primary	1	1	1	1	1	1	0	0	0	1	0	1	0	0	1	0	1	0	0	0	1	1	1	0	1	0	1	1	0	0	1	1	0	1
Papilloma	Germs	Nurse	Time	Christian	4	2	2	Akan	Middle	1	1	1	1	1	1	1	1	0	1	1	1	1	0	0	0	1	0	0	0	1	1	1	0	0	0	1	1	0	0	1	1	0	1
Ulcer	Germs	Hospital	Time	Christian	4	2	2		Primary	1	1	1	1	1	0	0	0	0	1	0	0	0	1	0	0	1	0	0	0	1	1	1	0	1	1	1	0	0	0	1	1	0	1
Papilloma	Germs	Hospital	PreviousExperience	Christian	4	3	1	Ga-Abange	Middle	1	1	1	1	1	0	0	0	0	0	0	0	0	1	1	0	1	0	0	0	0	0	0	0	1	1	0	1	0	1	1	1	0	1
Ulcer	Germs	Nurse	CostTreatment	Christian	1	2	1		Primary	1	1	1	1	1	0	0	0	0	0	0	1	0	0	1	0	1	0	0	0	0	0	1	0	0	1	0	0	0	0	1	1	0	1
Ulcer	Germs	Nurse	PreviousExperience	Christian	4	2	2	Ewe	Primary	1	1	1	1	1	1	1	1	1	0	1	1	1	1	0	0	0	0	0	0	0	0	0	0	1	0	0	0	0	0	0	1	0	0
No	Germs	Hospital	OthersExperience	None	4	2	1	Ewe	Middle	1	1	1	1	1	0	1	0	0	0	1	0	0	1	0	1	0	0	0	0	0	0	0	0	0	1	0	1	0	0	1	1	0	0
No	Germs	Hospital	PreviousExperience	Christian	4	2	2	Ewe	None	1	1	1	1	1	0	1	0	0	0	1	0	0	1	0	0	1	0	0	0	0	0	0	0	1	0	1	1	0	0	1	1	0	0
Ulcer	Germs	Nurse	Time	Christian	4	2	1	Ewe	None	1	1	1	1	1	0	0	0	0	0	0	1	0	0	0	0	1	0	0	0	1	1	1	0	0	0	1	1	0	0	1	1	0	0
Papilloma	Germs	Nurse	Time	Christian	4	2	2	Akan	None	1	1	1	1	1	0	0	0	0	0	0	1	1	1	0	0	0	0	0	0	1	1	1	0	0	0	0	0	0	0	1	1	0	1
No	Germs	Nurse	PreviousExperience	Christian	4	2	1	Ewe	None	1	1	1	1	1	0	1	0	0	1	1	1	0	1	0	1	0	0	0	0	0	0	0	0	1	1	1	1	0	0	1	1	0	1
No	Contact	Nurse	Time	Christian	1	1	2	Akan	Primary	1	0	1	1	1	0	1	0	0	1	1	1	0	0	1	0	0	0	0	0	1	1	0	0	0	0	0	0	0	0	0	1	0	0
Plantar	Germs	Nurse	CostTravel	Christian	1	2	1	Akan	Primary	1	1	0	1	1	0	0	0	0	0	0	1	1	1	0	0	0	0	0	0	0	1	1	0	0	0	1	0	0	1	1	0	0	0
No	Germs	Nurse	CostTravel	Christian	1	1	2	Ewe	None	1	1	0	1	1	0	0	0	0	0	0	1	1	1	0	0	1	0	0	0	0	1	1	0	0	0	1	0	0	1	1	0	0	1
No	Germs	Nurse	CostTravel	Christian	3	2	1	Akan	Primary	1	1	1	0	0	0	0	0	0	1	0	1	1	1	0	0	0	0	0	0	0	1	1	0	0	0	0	1	0	1	1	0	0	1
No	Germs	Nurse	CostTravel	Christian	4		1	Akan	None	1	1	0	1	1	0	0	0	0	0	0	1	1	1	0	0	0	0	0	0	0	1	1	0	0	0	0	1	0	1	1	0	0	1
No	Germs	Doctor	CostTravel	Christian	4	2	2	Akan	Middle	1	1	1	0	1	0	0	0	0	0	0	0	1	1	0	0	1	0	0	0	0	1	1	1	0	0	1	0	1	1	1	0	0	1
No	Germs	Nurse	CostTravel	None	3	2	1	Ewe	Primary	1	1	0	1	0	0	0	0	0	0	0	1	1	1	0	0	0	0	0	0	0	1	1	0	0	0	0	1	0	0	1	1	0	1
Papilloma	Germs	Nurse	CostTravel	Christian	3	2	1	Ewe	Middle	1	1	0	1	0	0	0	0	0	0	0	1	1	1	0	0	0	0	0	0	0	1	1	0	0	0	0	1	0	0	1	1	0	1
Plantar	Germs	Nurse	CostTravel	Christian	4	2	1		Primary	1	1	1	1	0	0	0	0	0	0	0	1	1	1	0	0	0	0	0	0	0	1	1	0	0	0	1	0	0	1	0	1	0	1
No	Germs	Nurse	CostTravel	Christian	4	3	1		Middle	1	1	0	1	1	0	0	0	0	0	0	1	1	1	0	0	0	0	0	0	0	1	1	0	0	0	0	1	0	1	1	0	0	1
Papilloma	Germs	Doctor	CostTravel		4		2		Middle	1	1	1	0	1	0	0	0	0	0	0	0	1	1	1	0	0	0	0	0	0	1	1	0	0	0	1	0	0	1	1	0	0	1
No	Germs	Nurse	CostTravel	Christian	3	2		Akan	Primary	1	1	0	0	1	0	0	0	0	1	0	1	1	1	0	0	0	0	0	0	0	1	1	0	0	0	1	1	0	1	0	0	0	1
No	Germs	Nurse	CostTravel	Christian	4	2	1	Akan	Middle	1	1	1	0	1	0	0	0	0	0	0	1	1	1	0	0	0	0	0	0	0	1	1	0	0	0	1	0	0	1	1	0	0	1
No	Germs	Doctor	CostTravel	Christian	1		2	Akan	Senior	1	1	0	0	1	0	0	0	0	1	0	0	1	1	1	0	0	0	0	0	0	1	1	1	0	0	1	0	0	1	1	0	0	1
No	Germs	Nurse	CostTravel	Christian	4	2	2	Ewe	Primary	1	1	1	0	1	0	0	0	0	0	0	1	1	1	0	0	0	0	0	0	0	1	1	0	0	0	1	0	0	1	1	0	0	1
No	Germs	Nurse	Time	Christian	2	2	2	Akan	Primary	1	1	0	0	0	0	0	0	0	0	0	1	1	1	0	0	1	0	0	0	1	1	1	0	0	0	1	1	0	1	1	1	0	0
No	Germs	Doctor	CostTreatment	Christian	1	3	2	Akan	Tertiary	0	1	1	1	0	0	0	0	0	1	0	0	1	0	0	0	0	0	0	0	0	0	1	0	0	0	1	1	0	1	1	1	0	1
No	Contact	Doctor	CostTreatment	Christian	4	2	1	Akan	Middle	1	0	1	0	0	0	0	0	0	1	0	0	1	0	0	0	0	0	0	0	0	0	1	0	0	0	1	1	0	1	1	0	0	1
No	Germs	Nurse	CostTreatment	Christian	4	2	2	Ewe	Middle	1	1	0	0	0	0	0	0	0	0	0	1	1	1	0	0	0	0	0	0	0	0	1	0	0	0	1	1	0	1	1	1	0	0
No	Germs	Nurse	CostTreatment	Christian	4	2	2	Akan	Middle	1	1	1	1	1	0	0	0	0	1	0	1	1	1	1	0	1	0	0	0	0	0	1	0	0	0	1	1	0	1	1	1	0	1
No	Germs	Nurse	CostTreatment	Christian	4	2	2	Akan	None	1	1	1	1	0	1	1	0	0	1	1	1	1	1	0	0	0	0	0	0	0	0	1	0	0	0	1	1	0	1	1	1	0	1
Papilloma	Germs	Nurse	Time	Christian	4	2	1		Primary	1	1	1	1	0	0	0	0	0	1	0	1	1	1	0	0	0	0	0	0	1	1	1	0	0	0	1	1	0	1	1	1	0	1
Papilloma	Germs	Nurse	Time	Christian	4	2	1	Akan	Middle	1	1	1	1	1	0	0	0	0	1	0	1	1	1	0	0	1	0	0	0	1	1	1	0	0	0	1	1	0	1	1	1	0	1
No	Germs	Nurse	Time	Muslim	4	2	1	Northern	None	1	1	1	1	0	0	0	0	0	1	0	1	1	1	0	0	0	0	0	0	1	1	1	0	0	0	1	1	0	1	1	1	0	1
No	Germs	Nurse	Time	Christian	1		1	Akan	Middle	0	1	1	1	0	1	0	0	0	0	0	1	1	0	1	0	1	1	0	0	1	1	1	0	1	1	1	1	0	1	1	1	0	0
No	Germs	Nurse	Time	Christian	3	3	2	Akan	Middle	0	1	1	1	1	1	0	0	0	0	0	1	1	1	1	0	0	0	0	0	1	1	1	1	0	0	1	1	0	0	1	1	0	1
No	Germs	Nurse	Time	Christian	4	2	2	Akan	Middle	1	1	1	0	1	1	0	0	0	1	0	1	1	1	1	0	1	1	0	0	1	1	1	0	0	0	1	1	0	0	1	1	0	0
No	Germs	Nurse	Time	Christian	1	1	1	Akan	Middle	0	1	1	0	0	1	0	0	0	1	0	1	1	1	1	0	1	1	0	0	1	1	1	0	0	0	1	0	0	0	1	1	0	0
No	Germs	Nurse	Time	Christian	1	3	2	Akan	Middle	1	1	1	1	1	1	0	0	0	1	0	1	1	1	1	0	1	1	0	0	1	1	1	0	1	1	1	1	0	1	1	1	0	1
No	Germs	Nurse	Time		4	3	2	Ewe	Middle	1	1	1	1	1	0	0	0	0	1	0	1	1	1	1	0	1	1	0	0	1	1	1	0	0	0	0	1	0	1	1	0	0	0
No	10	Nurse	Time	Christian	4	3	1	Ewe	Middle	1	0	0	0	0	0	0	0	0	0	0	1	1	1	1	0	1	1	0	0	1	1	1	0	0	0	1	1	1	0	1	1	0	0
No	Germs	Nurse	Time	Muslim	4	3	2	Northern	Middle	1	1	1	1	1	1	0	0	0	1	0	1	1	1	1	0	1	1	0	0	1	1	1	0	0	0	0	1	0	0	1	0	0	0
123	Germs	Nurse	Time	Christian	4	2	2	Akan	Middle	1	1	1	1	1	1	0	0	0	1	0	1	1	1	0	0	1	1	0	0	1	1	1	1	0	0	1	1	0	1	1	1	0	0
123	Germs	Nurse	Time	Christian	4	3	2	Akan	Middle	1	1	1	1	1	1	0	0	0	1	0	1	1	1	0	0	1	0	0	0	1	1	1	0	1	1	1	1	1	0	1	1	0	0
No	Germs	Nurse	Time	Christian	4	2	2	Ewe	Primary	0	1	1	1	1	0	0	0	0	1	0	1	0	1	1	0	1	0	0	0	1	1	1	0	0	0	1	1	1	0	0	1	0	1
No	Germs	Nurse	Time	Christian	1	3	1	Akan	Middle	1	1	1	1	1	1	0	0	0	1	0	1	1	1	0	0	1	0	0	0	1	1	1	0	0	0	0	1	0	0	1	1	0	0
No	Germs	Nurse	Time	Christian	3	2	2	Akan	Middle	0	1	0	0	1	0	0	0	0	1	0	1	1	1	1	0	1	1	0	0	1	1	1	1	0	0	0	1	0	0	1	0	0	1
No	Germs	Doctor	Time	Christian	2	3	1	Akan	Middle	1	1	1	1	1	1	0	0	0	1	0	0	1	1	1	0	1	0	0	0	1	1	1	0	1	1	0	0	0	0	1	1	0	0
No	Germs	Nurse	Time	Christian	4	3	1	Ewe	Middle	1	1	1	1	1	1	0	0	0	1	0	1	1	1	1	0	1	0	0	0	1	1	1	1	1	1	1	1	0	0	1	0	0	0
No	Germs	Hospital	Time	Christian	4	2	1	Akan		1	1	0	0	0	0	0	0	0	1	0	0	0	1	0	0	1	0	0	0	1	1	1	0	1	0	0	0	0	0	0	0	0	1
No	Germs	Nurse	Time	Christian	1		1	Akan	Senior	0	1	1	1	0	0	0	0	0	0	0	1	0	1	0	0	1	1	0	0	1	0	1	0	0	0	0	0	0	0	0	0	0	0
No	Germs	Doctor	Time	Christian	4	2	2	Ewe	Primary	0	1	0	0	1	0	0	0	0	1	0	0	1	0	1	0	1	0	0	0	1	0	1	0	0	0	0	0	0	0	1	0	0	0
123	Germs	Nurse	Time	Christian	4	3	1	Akan		1	1	0	0	0	0	0	0	0	1	0	1	1	1	0	0	1	0	0	0	1	1	1	0	0	0	0	0	0	0	1	0	0	0
No	Germs	Nurse	Time	Christian	4	3	1	Akan	Middle	1	1	0	0	1	1	0	0	0	1	0	1	0	1	0	0	1	0	0	0	1	1	1	0	0	0	0	0	0	0	0	0	0	0
123	Contact	Nurse	Time	Christian	4	2	2		Middle	1	0	1	0	0	1	0	0	0	0	0	1	0	1	1	0	0	0	0	0	1	1	1	1	1	0	0	1	0	0	1	0	0	0
123	Germs	Nurse	Time	Christian		2	2	Akan	Primary	1	1	1	1	1	0	0	0	0	1	0	1	1	1	0	0	0	0	0	0	1	1	1	0	0	0	0	1	0	0	1	0	0	0
No	Germs	Nurse	Time	Christian	4	2	2	Akan	Middle	0	1	0	0	0	1	0	0	0	1	0	1	1	1	0	0	1	0	0	0	1	1	1	1	0	1	0	0	0	0	1	0	0	0
No	Germs	Nurse	Time	Christian	4	2	2	Akan	Middle	0	1	1	0	0	0	0	0	0	0	0	1	0	1	0	0	1	0	0	0	1	1	1	0	0	0	0	1	0	0	0	0	0	0
No	Germs	Hospital	Time	Christian	1	1	1		Middle	1	1	1	0	0	0	0	0	0	0	0	0	0	1	0	0	1	1	0	0	1	1	1	0	1	0	0	0	0	0	1	1	0	1
No	Germs	Nurse	CostTreatment	Christian	4	3	1	Akan	Middle	1	1	0	1	0	0	0	0	0	1	0	1	1	1	1	0	1	0	0	0	0	0	1	0	0	0	0	0	0	0	0	0	0	0
No	Germs	Hospital	Time	Christian	4	2	2	Akan	Middle	0	1	0	0	0	1	0	0	0	1	0	0	0	1	0	0	1	1	0	0	1	1	1	0	0	0	0	0	0	0	1	0	0	1
No	Germs	Nurse	Time	Christian	4	2	1	Akan	Middle	1	1	1	0	1	1	0	0	0	1	0	1	1	1	0	0	0	0	0	0	1	1	1	0	0	0	1	1	1	1	1	1	0	1
No	Germs	Nurse	Time	Christian	1	1	1	Akan	Middle	1	1	0	0	1	0	0	0	0	0	0	1	0	0	1	0	1	0	0	0	1	1	1	0	1	0	1	0	0	0	0	0	0	0
No	Germs	Doctor	Time	Christian	2	1	2	Akan	Primary	0	1	0	0	0	1	0	0	0	0	0	0	1	0	0	0	1	0	0	0	1	1	1	1	0	0	0	0	0	1	1	1	0	0
No	Germs	Hospital	CostTreatment	Christian	4	2	1	Akan	Middle	1	1	1	0	0	0	0	0	0	1	0	0	0	1	1	0	0	0	0	0	0	0	1	0	0	0	0	0	0	0	1	1	0	1
No	Germs	Nurse	Time	Christian	4	2	1	Akan	Senior	0	1	1	0	1	0	0	0	0	0	0	1	0	0	1	0	1	0	0	0	1	0	1	0	0	0	0	0	0	0	0	1	0	1
No	Germs	Nurse	CostTreatment	Christian	4	2	2	Ewe	Middle	1	1	0	1	0	0	0	0	0	0	0	1	0	0	1	0	1	0	0	0	0	0	1	0	0	0	1	0	0	0	0	1	0	1
No	Germs	Nurse	CostTreatment	Christian	1	1	1	Akan	Senior	1	1	0	0	1	0	0	0	0	0	0	1	1	0	0	0	1	0	0	0	0	0	1	0	0	0	1	0	0	1	0	0	0	0
No	Germs	Nurse	CostTreatment	Muslim	4	2	2	Ga-Abange	Primary	0	1	1	0	0	0	0	0	0	0	0	1	1	0	0	0	1	0	0	0	0	0	1	0	0	0	0	0	0	0	1	1	0	0
No	Contact	Nurse	CostTreatment	Christian	2	2	1	Ewe	None	0	0	1	0	1	0	0	0	0	0	0	1	1	0	0	0	1	0	0	0	0	0	1	0	0	0	0	0	0	0	1	1	0	0
No	Germs	Nurse	Time	Christian	4	2	2	Ewe	None	0	1	1	0	1	0	0	0	0	0	0	1	0	0	1	0	1	0	0	0	1	0	1	0	0	0	0	0	0	0	1	1	0	1
Ulcer	Germs	Nurse	CostTreatment	Christian	4	2	2	Akan	Middle	1	1	1	1	0	1	0	0	0	1	0	1	1	1	1	0	0	0	0	0	0	0	1	0	0	0	1	1	0	1	1	1	0	0
No	Germs	Nurse	CostTreatment	Christian	4	2	2		None	1	1	1	0	0	0	0	0	0	1	0	1	1	1	1	0	1	0	0	0	0	0	1	0	0	0	1	1	0	1	1	1	0	0
Ulcer	Germs	Nurse	Time	Christian	4	3	1		Senior	1	1	1	0	0	0	0	0	0	1	0	1	1	1	1	0	0	0	0	0	1	1	1	0	0	0	1	1	0	1	1	1	0	0
No	Germs	Nurse	Time	None	4	2	1	Akan	Senior	1	1	1	0	0	0	0	0	0	1	0	1	1	1	1	0	1	0	0	0	1	1	1	0	0	0	1	1	0	1	1	1	0	1
	Germs	Nurse	Time	Christian	4	2	2	Akan	None	1	1	1	1	0	0	0	0	0	0	0	1	1	1	0	0	1	0	0	0	1	1	1	0	0	0	1	1	0	1	1	1	0	1
No	Germs	Nurse	Time	Christian	2	2	2		None	1	1	1	1	0	0	0	0	0	1	0	1	1	1	1	0	0	0	0	0	1	0	1	0	0	0	1	1	0	1	1	1	0	0
Tertiary Yaws	Germs	Nurse	CostTreatment	Christian	4	2	2	Ewe	Primary	1	1	1	0	1	0	0	0	0	1	0	1	1	1	1	0	1	0	0	0	0	0	1	0	0	0	1	1	0	1	1	1	0	0
Plantar	Germs	Nurse	CostTreatment	None	4	2	1	Ewe	Primary	1	1	1	0	0	0	0	1	0	0	1	1	1	1	1	0	1	0	0	0	0	0	1	0	0	0	1	1	0	1	1	1	0	0
Plantar	Germs	Nurse	CostTreatment	Christian	4	2	1	Akan	Primary	1	1	1	1	1	1	0	0	0	1	0	1	1	1	1	0	1	0	0	0	0	0	1	0	0	0	1	1	0	1	1	1	0	1
Papilloma	Contact	Nurse	Time	Christian	4	2	2		Primary	1	0	1	0	0	1	0	0	0	1	0	1	1	1	1	0	1	0	0	0	1	1	1	0	0	0	1	1	0	1	1	1	0	0
Papilloma	Contact	Nurse	Time	Christian	2	2	2	Akan	Primary	1	0	1	1	0	0	0	0	0	1	0	1	1	1	0	0	1	0	0	0	1	1	1	0	0	0	1	1	0	1	1	1	0	0
No	Contact	Nurse	Time	Christian	4	2	1	Akan	Primary	1	0	1	0	0	0	0	0	0	1	0	1	1	1	1	0	1	0	0	0	1	1	1	0	0	0	1	1	0	1	1	1	0	0
No	Germs	Nurse	Time	Christian	4	1	1	Akan	Middle	1	1	1	1	1	1	0	0	0	1	0	1	1	1	0	0	0	0	0	0	1	1	1	0	0	0	1	0	0	0	1	1	0	0
No	Germs	Nurse	Time	Christian	4	3	1	Akan	Middle	1	1	1	1	1	0	0	0	0	0	0	1	1	1	0	0	0	0	0	0	1	1	1	0	0	0	0	0	0	0	1	1	0	0
No	Germs	Nurse	Time	Christian	4	2	1	Akan	Middle	1	1	1	1	1	0	0	0	0	0	0	1	1	1	0	0	0	0	0	0	1	1	1	0	0	0	0	0	0	0	1	1	0	0
No	Germs	Nurse	CostTravel	Christian	1	1	2	Akan	Middle	1	1	1	1	0	1	0	0	0	0	0	1	1	1	0	0	0	0	0	0	0	1	1	0	0	0	0	0	0	0	1	1	0	0
No	Germs	Nurse	CostTravel	Christian	3	2		Ewe	Middle	1	1	1	1	0	1	0	0	0	0	0	1	1	1	0	0	0	0	0	0	0	1	1	0	0	0	0	0	0	0	1	1	0	0
No	Germs	Nurse	CostTravel	Christian	4	2	2	Akan	None	1	1	1	1	1	1	0	0	0	1	0	1	1	1	0	0	0	0	0	0	0	1	1	0	0	0	0	0	0	0	1	1	0	0
No	Germs	Nurse								1	1	1	1	1	1	0	0	0	1	0	1	1	1	0	0	0	0	0	0	0	0	0	0	0	0	0	0	0	0	0	0	0	0
No	Germs	Nurse	Time	Christian	1	1	1	Akan	Senior	1	1	1	1	1	1	0	0	0	1	0	1	1	1	0	0	0	0	0	0	1	1	1	0	0	0	0	0	0	0	1	1	0	0
No	Germs	Nurse	Time	Christian	4	2	1	Ewe	Middle	1	1	1	1	1	1	0	0	0	1	0	1	1	1	0	0	0	0	0	0	1	1	1	0	0	0	1	0	0	0	1	1	0	1
No	Germs	Nurse	Time	Christian	3	2	1	Ewe	Middle	1	1	1	1	1	1	0	0	0	1	0	1	1	1	0	0	0	0	0	0	1	1	1	0	0	0	1	0	0	0	1	1	0	1
No	Germs	Nurse	Time	Christian	4	2	1	Ewe	Middle	1	1	1	1	1	1	0	0	0	1	0	1	1	1	0	0	0	0	0	0	1	1	1	0	0	0	1	0	0	0	1	1	0	1
No	Germs	Nurse	Time	Christian	4	2	1	Ewe	Middle	1	1	1	1	1	1	0	0	0	1	0	1	1	1	0	0	0	0	0	0	1	1	1	0	0	0	1	0	0	0	1	1	0	1
No	Germs	Nurse	Time							1	1	1	1	1	1	0	0	0	1	0	1	1	1	0	0	0	0	0	0	1	1	1	0	0	0	1	0	0	0	1	1	0	1
No	Germs	Nurse	Time	Christian	4	2	1	Ewe	Middle	1	1	1	1	1	1	0	0	0	1	0	1	1	1	0	0	0	0	0	0	1	1	1	0	0	0	1	0	0	0	1	1	0	1
No	Other	Nurse	CostTreatment	Christian	4	3	1	Akan	Middle	1	0	0	0	0	0	0	0	0	1	0	1	0	1	0	0	1	0	0	0	0	0	1	0	0	0	0	0	0	0	1	0	0	1
Ulcer	Germs	Hospital	Time	Christian	4	3	1	Ewe	Middle	1	1	0	1	0	0	0	0	0	0	0	0	0	1	1	0	1	0	0	0	1	0	1	0	0	0	0	0	0	0	1	1	0	1
No	Germs	Hospital	CostTreatment	Muslim	3	1	1	Northern	None	0	1	0	0	1	0	0	0	0	0	0	0	0	1	0	0	0	0	0	0	0	0	1	0	0	0	0	0	0	0	0	0	0	1
No	Germs	Doctor	Time	Muslim	4	2	1	Northern	Senior	0	1	1	1	0	0	0	0	0	0	0	0	1	0	0	0	0	0	0	0	1	1	1	0	0	0	0	0	0	0	0	0	0	0
	Germs	Doctor	CostTreatment	Christian	4	2	2	Akan	Primary	0	1	0	1	0	0	0	0	0	0	0	0	1	1	0	0	0	0	0	0	0	0	1	0	0	0	0	0	0	0	0	1	0	0
No	WashingDirty	Hospital	CostTreatment	Christian	1	2	2	Ga-Abange	Middle	0	0	0	1	0	0	0	0	0	0	0	0	0	1	0	0	0	0	0	0	0	0	1	0	0	0	0	0	0	0	1	0	0	0
No	Germs	Nurse	CostTreatment	Christian	4	3	2	Akan	Middle	1	1	1	1	1	1	1	0	0	0	1	1	0	0	1	0	0	0	0	0	0	0	1	0	0	0	0	0	0	0	1	1	0	0
No	Contact	Nurse	CostTravel	None	4	2	2	Akan	None	0	0	1	1	0	0	0	0	0	1	0	1	1	0	1	0	0	0	0	0	0	1	1	0	0	0	0	0	0	0	1	0	0	0
No	Insect	Doctor	CostTravel		3	2	2	Ewe	None	0	0	0	0	0	1	0	0	0	0	0	0	1	1	1	0	0	0	0	0	0	1	1	0	0	0	0	0	0	0	0	1	0	0
No	Germs	Doctor	CostTreatment	Christian	4	3	1	Akan	None	1	1	0	1	0	0	0	0	0	0	0	0	1	0	0	0	0	0	0	0	0	0	1	0	0	0	0	1	0	0	0	1	0	1
Papilloma	Germs	Nurse	WhatFamilyThink	Muslim	1	2	1		None	1	1	1	0	0	0	0	1	0	0	1	1	0	0	0	0	1	0	0	0	0	0	0	1	0	0	1	1	0	0	1	0	0	0
No	Contact	Nurse	CostTreatment	Christian	4	4	1	Akan	Tertiary	0	0	1	1	0	0	0	0	0	0	0	1	1	1	0	0	0	0	0	0	0	0	1	0	0	0	0	0	0	0	1	0	0	1
No	Germs	Doctor	CostTravel	Christian	4	2	1	Northern	Primary	1	1	1	1	1	1	0	1	0	1	1	0	1	0	1	0	1	0	0	0	0	1	1	0	0	0	0	0	0	0	0	0	0	1
No	Germs	Nurse	CostTravel	Muslim	4	2	2	Northern		1	1	1	1	0	0	0	0	0	0	0	1	1	1	1	0	1	0	1	0	0	1	1	0	0	0	1	1	0	0	0	0	0	1
No	Germs	Nurse	Time	Christian	1	1	2	Ewe	Primary	1	1	0	1	1	0	0	0	0	0	0	1	1	0	0	0	1	0	0	0	1	1	1	0	0	0	0	0	0	0	0	0	0	1
No	Germs	Doctor	Time	Muslim	1	1	1	Ga-Abange	Middle	1	1	1	1	1	0	0	0	0	0	0	0	1	0	1	1	0	0	0	0	1	1	1	0	0	0	0	0	0	0	0	0	0	1
Ulcer	Germs	Traditional	CostTreatment	Christian	2	3	1	Akan	None	1	1	0	1	1	0	0	0	0	0	0	0	0	0	1	0	1	0	0	0	0	0	1	0	1	0	0	0	0	0	0	0	0	1
No	Germs	Nurse	CostTravel	Christian	4	1	2	Akan	None	1	1	1	1	1	1	0	0	0	1	0	1	1	1	1	0	1	0	0	0	0	1	1	0	0	1	1	1	0	0	0	0	0	1
No	Germs	Nurse	Time	Christian	3	2	2	Akan	None	1	1	0	1	1	0	0	0	0	0	0	1	1	0	0	0	1	0	0	0	1	1	1	0	0	0	0	0	0	0	0	0	0	1
No	Germs	Hospital	CostTreatment	Muslim	4	1	2		None	0	1	0	0	0	0	0	0	0	0	0	0	0	1	0	0	0	0	0	0	0	0	1	0	0	0	0	0	0	0	0	0	0	1
	Germs	Hospital	CostTreatment	Muslim	4	2	2	Northern		1	1	0	0	0	0	0	0	0	1	0	0	0	1	0	0	0	0	0	0	0	0	1	0	0	0	0	0	0	0	0	0	0	1
No	Germs	Hospital	CostTreatment	Christian	4		1	Akan	None	1	1	0	0	0	0	0	0	0	0	0	0	0	1	0	0	0	0	0	0	0	0	1	0	0	0	0	0	0	0	0	0	0	1
No	Germs	Doctor	CostTravel	Christian	4	2	2	Ewe	Middle	1	1	1	1	1	0	0	0	0	1	0	0	1	1	1	0	1	0	1	0	0	1	1	0	0	1	1	1	0	0	0	0	0	1
No	Germs	Doctor	CostTravel	Muslim	1	1	2	Northern	Primary	1	1	1	1	1	1	1	1	0	1	1	0	1	1	1	0	1	0	1	0	0	1	1	0	0	1	0	0	0	0	0	0	0	1
Ulcer	Germs	Nurse	CostTreatment	Christian	4	3	1	Ewe	Middle	1	1	0	1	0	0	0	0	0	1	0	1	1	1	0	0	0	0	0	0	0	0	1	0	0	0	0	0	0	0	0	1	0	1
No		Nurse	CostTreatment	Christian	4	3	1	Ewe	None	0	0	0	0	0	0	0	0	0	0	0	1	0	0	0	0	0	0	0	0	0	0	1	0	0	0	0	0	0	0	1	1	0	1
No	Germs	Nurse	Time	Muslim	2	1	2	Northern	None	1	1	1	1	1	0	0	0	0	0	0	1	1	0	0	0	1	0	0	0	1	1	1	0	0	0	0	0	0	0	0	0	0	0
No	Germs	Nurse	Time	Christian	1	3	1	Akan	Primary	1	1	1	1	1	0	0	0	0	0	0	1	1	0	0	1	0	0	0	0	1	1	1	0	0	0	0	0	0	0	0	0	0	0
No	DrinkingDirty	Nurse	Time	Christian	4	3	1		None	1	0	0	0	1	0	0	0	0	0	0	1	1	0	1	0	0	0	0	0	1	1	1	0	0	0	0	0	0	0	1	0	0	1
No	Germs	Hospital	CostTreatment	Christian	4	1	1		None	1	1	1	1	0	0	0	0	0	1	0	0	0	1	1	0	1	0	0	0	0	0	1	0	0	0	0	0	0	0	0	0	0	1
No	Germs	Hospital	CostTreatment	Christian	4	2	2	Akan	None	1	1	1	1	1	0	0	0	0	1	0	0	0	1	1	0	1	0	0	0	0	0	1	0	0	0	0	0	0	0	1	1	0	1
No	10	Hospital	Time	Muslim	2	1	2	Northern	None	0	0	0	0	0	0	0	0	0	0	0	0	0	1	0	0	1	1	0	0	1	1	1	0	0	0	0	0	0	0	0	0	0	0
No	Germs	Doctor	CostTreatment	Christian	4	1	1	Ewe	Primary	1	1	1	1	1	0	0	0	0	1	0	0	1	1	1	0	1	0	0	0	0	0	1	0	0	0	0	0	0	0	0	0	0	1
No	WashingDirty	Nurse	Time	Christian	1	3	1	Akan	Primary	1	0	0	1	0	0	0	0	0	0	0	1	0	1	0	0	1	0	0	0	1	1	1	0	0	0	0	0	0	0	1	1	0	1
No	Germs	Nurse	CostTreatment	Muslim	4	2	1	Ewe	Senior	0	1	1	1	0	0	0	0	0	0	0	1	1	1	0	0	0	0	0	0	0	0	1	0	0	0	0	0	0	0	0	0	0	0
No	Germs	Nurse	CostTreatment	Christian	2	3	1	Ga-Abange	Middle	1	1	1	1	1	1	1	0	0	0	1	1	0	0	1	0	0	0	0	0	0	0	1	0	0	0	0	0	0	0	1	1	0	1
No	WashingDirty	Doctor	CostTreatment	Christian	4	2	2	Ewe	Middle	0	0	0	1	0	0	0	0	0	0	0	0	1	1	0	0	0	0	0	0	0	0	1	0	0	0	0	0	0	0	0	1	0	1
No	Insect	Doctor	CostTreatment	Christian	4	2	2	Akan	Primary	0	0	0	0	0	1	0	0	0	0	0	0	1	1	0	0	1	0	0	0	0	0	1	0	0	0	0	0	0	0	1	0	0	0
No	Germs	Doctor	CostTreatment	Christian	4	1	1	Akan	None	1	1	1	1	1	0	0	0	0	1	0	0	1	1	1	0	1	0	0	0	0	0	1	0	0	0	1	1	0	0	0	0	0	1
No	Germs	Doctor	CostTravel	Muslim	2	2	2		None	1	1	1	1	1	0	0	0	0	1	0	0	1	1	1	0	1	0	0	0	0	1	1	0	0	0	1	1	0	0	0	0	0	1
No	Germs	Nurse	CostTreatment	Christian	4	3	1		Middle	1	1	1	1	1	0	0	0	0	1	0	1	0	1	1	0	1	0	1	0	0	0	1	0	0	0	0	0	0	0	0	0	0	1
No	Germs	Doctor	CostTravel	Christian	4	1	2	Akan	None	1	1	1	1	1	0	0	0	0	1	0	0	1	1	1	0	1	0	0	0	0	1	0	0	0	0	1	1	0	0	0	0	0	1
No	Germs	Doctor	CostTreatment	Christian	4	1	2	Northern	None	1	1	1	1	1	0	0	0	0	1	0	0	1	1	1	0	1	0	0	0	0	0	1	0	0	0	0	0	0	0	0	0	0	1
No	Germs	Pharmacy	CostTravel		4	1	2		None	1	1	1	1	1	0	0	0	0	1	0	0	0	0	0	0	1	0	1	0	0	1	0	0	0	0	1	1	0	0	0	0	0	1
No	Other	Doctor	CostTreatment	Christian	3	2	2	Akan	Middle	0	0	0	0	0	0	0	0	0	1	0	0	1	0	1	0	1	0	0	0	0	0	1	0	0	0	0	0	0	0	1	1	0	1
Papilloma	DrinkingDirty	Nurse	Time		1	1	2		Senior	1	0	0	0	1	0	0	0	0	0	0	1	1	0	0	0	1	0	0	0	1	1	1	0	0	0	0	0	0	0	1	1	0	0
No	Germs	Nurse	Time	Christian	4	2	2	Akan	Primary	1	1	0	1	1	0	0	0	0	0	0	1	1	0	0	0	1	0	0	0	1	1	1	0	0	0	0	0	0	0	1	0	0	0
No	DrinkingDirty	Nurse	Time	Christian	4	3	1	Akan	Primary	1	0	0	0	1	1	0	0	0	0	0	1	1	0	1	0	0	0	0	0	1	1	1	0	0	0	0	0	0	0	1	0	0	1
No	Contact	Doctor	CostTreatment		4	3	1	Northern	Middle	1	0	1	1	1	1	0	0	0	0	0	0	1	0	0	0	0	0	0	0	0	0	1	0	0	0	0	0	1	0	1	0	0	0
No	Germs	Doctor	CostTreatment							1	1	1	1	1	0	0	0	0	1	0	0	1	1	1	0	1	0	1	0	0	0	1	0	0	0	1	1	0	0	0	0	0	1
No	Germs	Doctor	CostTreatment	Christian	1	1	1		None	1	1	1	1	1	0	0	0	0	1	0	0	1	1	1	0	1	0	1	0	0	0	1	0	0	0	1	1	0	0	0	0	0	1
No	Germs	Doctor	CostTreatment	Christian	4	1	2		None	1	1	1	1	1	0	0	0	0	1	0	0	1	1	1	0	1	0	1	0	0	0	1	0	0	0	0	0	0	0	0	0	0	1
No	Germs	Nurse	Time	Christian	4	3	2		Middle	1	1	0	0	1	0	0	0	0	0	0	1	1	0	1	0	0	0	0	0	1	1	1	0	0	0	0	0	0	0	1	1	0	1
No	Germs	Hospital	CostTreatment	Christian	1	1	1	Akan	None	0	1	0	0	0	0	0	0	0	0	0	0	0	1	0	0	0	0	0	0	0	0	1	0	0	0	0	0	0	0	0	0	0	1
No	Germs	Hospital	CostTreatment	Christian	4	1	2	Akan	None	1	1	1	0	1	1	1	0	0	0	1	0	0	1	0	0	0	0	0	0	0	0	1	0	0	0	0	0	0	0	0	0	0	1
No	Witch	WitchDoctor	CostTreatment		4	2	2	Akan	Senior	0	0	0	0	0	0	1	0	0	0	1	0	0	0	0	1	0	0	0	0	0	0	1	0	0	0	0	0	0	0	0	0	0	1
No	10	Nurse	Time	Muslim	1	2	2		Middle	1	0	0	0	0	0	0	0	0	0	0	1	0	1	1	0	0	0	0	0	1	1	1	0	0	0	0	0	0	0	1	1	0	0
No	Germs	Doctor	CostTravel	Christian	1	3	1		Middle	1	1	1	1	1	1	0	0	0	1	0	0	1	1	1	0	1	0	0	0	0	1	1	0	0	0	0	0	0	0	0	0	0	0
No	10	Nurse	Time	Muslim	1	2	2		Middle	1	0	0	0	0	0	0	0	0	0	0	1	0	1	1	0	0	0	0	0	1	1	1	0	0	0	0	0	0	0	1	1	0	0
Ulcer	Contact	Nurse	Time	Muslim	4		2	Northern	Middle	1	0	1	1	1	1	1	0	0	1	1	1	1	1	1	0	1	0	0	0	1	1	1	1	1	0	0	1	0	0	0	0	0	0
No	Germs	Nurse	Time	Muslim	4	2	2	Northern	None	1	1	0	1	0	0	1	1	0	0	1	1	0	1	1	0	1	0	0	0	1	1	1	0	0	0	0	0	0	0	0	0	0	1
No	WashingDirty	Hospital	CostTravel	Christian	4	2	2	Akan	None	0	0	0	1	0	0	0	0	0	1	0	0	0	1	1	0	1	0	0	0	0	1	1	0	0	0	0	0	0	0	0	1	0	1
No	Germs	Hospital	CostTreatment	Muslim		1	1	Northern	Middle	1	1	0	0	0	0	0	0	0	0	0	0	0	1	0	0	0	0	0	0	0	0	1	0	0	0	0	0	0	0	0	0	0	1
No	Germs	Doctor	CostTreatment	Christian	4	1	2	Northern	None	1	1	1	1	0	0	0	0	0	1	0	0	1	1	1	0	1	0	0	0	0	0	1	0	0	0	0	0	0	0	0	0	0	1
No	Germs	Nurse	Time	Christian	1	1	1	Akan	Primary	1	1	0	1	0	0	0	0	0	0	0	1	0	0	1	0	1	0	0	0	1	1	1	0	0	0	0	0	0	0	1	1	0	1
		Doctor	Time	Traditionalist	3	1	2	Ewe	None	1	0	0	0	0	0	0	0	0	0	0	0	1	0	1	0	1	0	0	0	1	1	1	0	0	0	0	0	0	0	1	0	0	1
No	Germs	Nurse	Time	Christian	1	1	1	Ewe	Primary	0	1	0	0	0	0	0	0	0	0	0	1	1	1	0	0	0	0	0	0	1	1	1	0	0	0	0	0	0	0	0	1	0	1
No	Germs	Doctor	7	Christian	1	3	1	Akan	Middle	1	1	1	0	1	0	0	0	0	1	0	0	1	0	0	0	0	0	0	0	0	0	0	0	0	0	0	0	0	0	0	0	0	1
No	Germs	Doctor	CostTravel	Christian	1	2	2	Ewe	Senior	1	1	1	0	0	1	0	0	0	0	0	0	1	0	1	0	0	0	0	0	0	1	1	0	0	0	0	0	0	0	0	0	0	1
No	WashingDirty	Hospital	CostTreatment	Christian	4	2	2	Akan	Middle	1	0	0	1	1	0	0	0	0	0	0	0	0	1	0	0	0	0	0	0	0	0	1	0	0	0	0	0	0	0	1	1	0	0
No	Germs	Doctor	CostTreatment	Muslim	1	1	1		Middle	0	1	1	0	0	0	0	0	0	0	0	0	1	0	1	0	0	0	0	0	0	0	1	1	0	1	1	1	1	0	0	0	0	0
No	Germs	Nurse	CostTravel	Christian	4	2	2	Akan	Middle	1	1	0	0	0	0	0	0	0	1	0	1	0	1	0	0	1	0	0	0	0	1	1	0	0	0	0	0	0	0	1	1	0	1
No	Germs	Nurse	Time	Christian	4	2	2	Akan	Middle	0	1	1	1	0	1	0	0	0	1	0	1	1	1	1	0	1	0	0	0	1	1	1	1	0	0	0	0	0	0	1	1	0	1
No	Germs	Nurse	Time	Christian	1	1	2		Middle	1	1	0	0	0	0	0	0	0	1	0	1	1	0	0	0	1	0	0	0	1	1	1	0	0	0	0	0	0	0	1	0	0	1
No	Germs	Nurse	Time		1		1	Akan	Middle	1	1	0	1	0	0	0	0	0	0	0	1	1	1	0	0	1	0	0	0	1	1	1	0	0	0	0	0	0	0	0	0	0	1
No	Germs	Nurse	Time	Christian	1	1	2	Akan	Middle	1	1	1	1	1	0	0	0	0	1	0	1	1	1	0	0	0	0	0	0	1	1	1	0	0	0	0	0	0	0	1	1	0	0
Ulcer	Germs	Nurse	Time	Christian	4	2	2	Akan	Primary	1	1	1	1	1	1	0	0	0	1	0	1	1	1	0	0	0	0	0	0	1	1	1	1	0	0	0	0	0	0	0	0	0	0
No	WashingDirty	Nurse	Time	Christian	1	3	1	Ewe	Senior	1	0	0	1	1	0	0	0	0	0	0	1	0	1	0	0	1	0	0	0	1	1	1	0	0	0	0	0	0	0	1	0	0	0
No	10	Nurse	Time	Christian	4	3	1	Akan	Middle	0	0	0	0	0	0	0	0	0	0	0	1	1	1	0	0	0	0	0	0	1	1	1	0	0	0	0	0	0	0	0	0	0	0
No	Germs	Nurse	Time	Christian	4	3	1	Ewe	Middle	0	1	1	0	1	0	0	0	0	1	0	1	1	1	1	0	1	1	0	0	1	1	1	0	0	0	0	1	0	0	1	1	0	0
No	Germs	Nurse	Time	Christian	1	2	2	Akan	Middle	0	1	0	1	1	0	0	0	0	1	0	1	1	1	0	0	1	0	0	0	1	1	1	1	0	1	0	0	0	0	1	0	0	1
Ulcer	Germs	Nurse	Time	Christian	1	1	1	Ewe	Middle	1	1	1	0	1	0	0	0	0	1	0	1	1	1	0	0	1	0	0	0	1	1	1	0	0	0	0	1	0	0	1	1	0	1
No	Germs	Nurse	Time	Christian	4	2	2		Primary	1	1	0	1	0	0	0	0	0	0	0	1	0	1	1	0	0	0	0	0	1	1	1	0	0	1	0	0	0	0	1	0	0	0
No	Germs	Nurse	Time	Christian	1	1	1		Primary	1	1	0	1	1	0	0	0	0	0	0	1	1	1	0	0	0	0	0	0	1	1	1	0	0	0	0	0	0	0	0	1	0	1
Papilloma	Germs	Nurse	Time	Christian	4	2	1	Akan	Primary	1	1	0	1	0	0	0	0	0	0	0	1	0	1	1	0	0	0	0	0	1	1	1	0	0	0	0	0	0	0	0	1	0	1
Ulcer	Germs	Nurse		Muslim	4		2	Northern	Middle	1	1	1	1	0	0	0	0	0	0	0	1	1	1	0	0	0	0	0	0	0	0	0	0	0	0	0	0	0	0	0	0	0	0
No	Germs	Nurse	Time	Christian	4	3	1	Ewe	Middle	0	1	1	1	1	0	0	0	0	0	0	1	1	1	0	0	0	0	0	0	1	1	1	0	0	0	0	0	0	0	0	0	0	0
No	Germs	Hospital	CostTreatment	Christian	2	2	2	Ewe	None	1	1	0	0	0	0	0	0	0	1	0	0	0	1	1	0	1	0	0	0	0	0	1	0	0	0	0	0	0	0	1	1	0	1
No	Contact	Hospital	Time	Christian	1	2	1	Ewe	Senior	0	0	1	0	0	0	0	0	0	1	0	0	0	1	1	0	0	0	0	0	1	0	0	0	0	0	0	0	0	0	1	1	0	1
Ulcer	Germs	Hospital	CostTreatment	Christian	3	1	2	Akan	Primary	1	1	0	0	0	0	0	0	0	1	0	0	0	1	0	0	0	0	0	1	0	0	1	0	0	0	0	0	0	0	0	0	0	1
No	Germs	Hospital	CostTreatment	Christian	4	2	2	Ewe	None	1	1	0	0	0	0	0	0	0	0	0	0	0	1	0	0	0	0	0	0	0	0	1	0	0	0	0	0	0	0	0	0	0	1
No	Germs	Hospital	CostTreatment	Christian	4	2	2	Akan	Middle	1	1	0	1	1	0	1	0	0	0	1	0	0	1	1	0	0	0	0	0	0	0	1	0	0	0	0	0	0	0	0	0	0	1
No	Germs	Doctor	CostTreatment	None	4	1	1	Ewe	Senior	1	1	0	0	0	0	0	0	0	0	0	0	1	0	1	0	0	0	0	0	0	0	1	0	0	0	0	0	0	0	0	0	0	1
No	Germs	Hospital	CostTreatment	Christian	1	1	2	Akan	Middle	1	1	1	1	0	0	1	1	0	1	1	0	0	1	1	0	0	0	0	0	0	0	1	0	0	0	0	0	0	0	0	0	0	1
No	Germs	Doctor	WhatFamilyThink	Christian	1	1	1	Akan	Senior	1	1	0	1	1	0	0	1	1	0	1	0	1	0	0	0	1	0	0	0	0	0	0	1	0	0	0	0	0	0	0	0	0	1
Ulcer	Germs	Hospital	CostTravel	Christian	1	1	1		None	1	1	1	1	1	0	0	0	0	1	0	0	0	1	1	0	1	0	1	0	0	1	1	0	0	0	1	1	0	0	0	0	0	1
No	Germs	Nurse	Time	Christian	4	2	1		Primary	1	1	1	0	0	1	0	0	1	0	1	1	1	1	1	0	1	0	0	0	1	1	1	0	0	0	1	1	0	1	1	1	0	0
No	Germs	Nurse		Christian	4	1	2	Akan	Primary	1	1	0	0	0	0	0	0	0	0	0	1	0	1	0	0	0	0	0	0	0	0	0	0	0	0	0	0	0	0	0	0	0	1
Papilloma	DrinkingDirty	Hospital	CostTravel	Christian	4	3	1	Ewe	Middle	1	0	0	0	1	0	0	0	0	0	0	0	0	1	1	0	0	0	0	0	0	1	1	0	0	0	0	0	0	0	0	0	0	0
Ulcer	Germs	Hospital	CostTravel	Muslim	4	2	2	Northern	None	1	1	0	1	0	0	0	0	0	0	0	0	0	1	0	0	0	0	0	0	0	1	0	0	0	0	0	0	0	0	0	0	0	0
Papilloma	Germs	Hospital	CostTravel	Muslim	4	2	1	Northern	Senior	1	1	0	0	1	0	0	0	0	0	0	0	0	1	1	0	0	0	0	0	0	1	1	0	0	0	0	0	0	0	0	0	0	1
Ulcer	Germs	Hospital	Time	Muslim	1	3	1	Northern	Senior	1	1	1	1	0	0	0	0	0	0	0	0	0	1	0	0	0	0	0	0	1	1	1	0	0	0	0	0	0	0	0	0	0	1
Papilloma	DrinkingDirty	Hospital	CostTravel	Muslim	4	1	2	Northern	Primary	1	0	0	0	1	0	0	0	0	0	0	0	0	1	0	0	0	0	0	0	0	1	1	0	0	0	0	0	0	0	0	0	0	0
Papilloma	Germs	Hospital	CostTravel	Muslim	1	3	2	Northern	Middle	1	1	0	0	1	1	0	0	0	0	0	0	0	1	1	0	0	0	0	0	0	1	1	0	0	0	1	1	0	0	0	0	0	1
Ulcer	11	Nurse		Muslim	4	2	1	Northern	Primary	1	0	0	0	0	0	0	0	0	0	0	1	0	1	0	0	0	0	0	0	0	0	0	0	0	0	1	0	0	0	0	1	0	1
Papilloma		Hospital	CostTravel	Christian	4	2	1	Ewe	Middle	1	0	0	0	0	0	0	0	0	0	0	0	0	1	0	0	0	0	0	0	0	1	0	0	0	0	0	0	0	0	0	0	0	1
Papilloma	DrinkingDirty	Nurse	CostTreatment	Muslim	1	2	2	Northern	Primary	1	0	0	0	1	1	0	0	0	0	0	1	0	1	0	0	0	0	0	0	0	0	1	0	0	0	0	0	0	0	0	0	0	1
No	Germs	Nurse	Time		4	2	1	Akan	Primary	1	1	1	0	1	0	0	0	0	1	0	1	1	1	0	0	0	0	0	0	1	0	1	0	0	0	0	0	0	0	1	1	0	1
Papilloma	Germs	Hospital	CostTravel	Christian	4	2	2	Ewe	Primary	1	1	0	0	1	0	0	0	0	0	0	0	0	1	0	0	0	0	0	0	0	1	1	0	0	0	0	0	0	0	0	0	0	1
No	Germs	Nurse	CostTreatment	Christian	4	2	2		Middle	1	1	1	0	0	0	0	0	0	0	0	1	1	1	0	0	0	0	0	0	0	0	1	0	0	0	0	0	0	0	1	1	0	0
No	Germs	Nurse	CostTreatment	Christian	1	1	2		Middle	1	1	1	0	0	1	0	0	0	0	0	1	1	1	0	0	0	0	0	0	0	0	1	0	0	0	0	0	0	0	1	1	0	0
No	Germs	Nurse	CostTreatment	Christian	4	3	2	Akan	Primary	1	1	0	1	1	0	0	0	0	0	0	1	1	1	0	0	0	0	0	0	0	0	1	0	0	0	0	0	0	0	1	1	0	0
Ulcer	Germs	Nurse	CostTreatment	Christian	4	1	2	Ewe	Middle	1	1	1	1	1	1	0	0	0	1	0	1	1	1	0	0	0	0	0	0	0	0	1	0	0	0	1	0	0	0	1	1	0	0
Ulcer	Germs	Nurse	CostTreatment	Christian	4	1	2	Ewe	Middle	1	1	1	1	1	1	0	0	0	1	0	1	1	1	0	0	0	0	0	0	0	0	1	0	0	0	1	0	0	0	1	1	0	0
No	Germs	Nurse	Time	Christian	1		2	Akan	Senior	1	1	1	0	1	0	0	0	0	1	0	1	1	1	0	0	0	0	0	0	1	0	1	0	0	0	0	0	0	0	1	1	0	1
Papilloma	Germs	Nurse	CostTreatment	Christian	4	3	2	Akan		1	1	1	1	0	0	0	0	0	1	0	1	1	1	0	0	0	0	0	0	0	0	1	0	0	0	0	0	0	0	1	1	0	0
No	Germs	Nurse	CostTreatment	Christian	1	1	2	Akan	Middle	1	1	1	0	1	0	0	0	0	0	0	1	1	1	0	0	0	0	0	0	0	0	1	0	0	0	0	0	0	0	1	1	0	0
No	Germs	Nurse	CostTreatment	Christian	1	1	2	Akan	Primary	1	1	1	0	0	1	0	0	0	0	0	1	1	1	0	0	0	0	0	0	0	0	1	0	0	0	0	0	0	0	1	1	0	0
No	Germs	Nurse	CostTreatment	Christian	4	3	1	Akan	Middle	1	1	0	1	1	0	0	0	0	0	0	1	1	1	0	0	0	0	0	0	0	0	1	0	0	0	0	0	0	0	1	1	0	0
Papilloma	Germs	Doctor	CostTravel	Christian	4	1	2	Akan	None	1	1	1	1	1	0	0	0	0	1	0	0	1	1	1	0	1	0	1	0	0	1	1	0	0	0	1	1	0	0	0	0	0	1
No	Germs	Hospital	Time	Christian	2	1	2	Akan	None	1	1	1	0	0	0	0	0	0	0	0	0	0	1	0	0	0	0	0	0	1	1	0	1	0	0	0	0	0	0	0	0	0	1
No	Germs	Nurse	Time	Christian	1	1	2	Ewe	Middle	1	1	0	1	1	0	0	0	0	0	0	1	1	0	0	1	1	1	0	0	1	1	1	0	0	0	0	0	0	0	0	0	0	1
No	Germs	Hospital	WhatFamilyThink	Christian	3	2	2	Ewe	Senior	1	1	0	0	0	0	0	1	0	1	1	0	0	1	0	0	0	0	0	0	0	0	0	1	0	0	0	0	0	0	0	0	0	1
No	Germs	Nurse	Time	Muslim	4	2	2	Ga-Abange	Primary	0	1	1	1	1	0	0	0	0	0	0	1	1	1	0	0	0	0	0	0	1	1	1	0	0	0	0	0	0	0	0	0	0	1
No	Germs	Nurse	Time	Muslim	4	3	1	Northern	None	1	1	1	1	0	0	0	0	0	0	0	1	1	0	0	0	0	0	0	0	1	1	1	0	0	0	0	0	0	0	0	0	0	1
No	Germs	Nurse	Time							1	1	0	1	0	1	0	0	0	0	0	1	1	1	0	0	1	0	0	0	1	1	1	0	0	0	0	0	0	0	0	0	0	1
Plantar	Germs	Traditional	Time	Christian	2	1	1	Akan	Primary	1	1	0	0	0	0	1	0	0	0	1	0	0	0	1	0	0	0	0	0	1	1	1	0	0	0	0	0	0	0	0	0	0	1
Plantar	WashingDirty	Hospital	CostTravel	Christian	3	2	2	Akan	Middle	0	0	0	1	0	0	0	0	0	0	0	0	0	1	0	0	0	0	0	0	0	1	0	0	0	0	0	0	0	0	0	1	0	0
No	Germs	Doctor	CostTreatment	Muslim	1	3	1	Northern	Middle	1	1	1	1	1	0	0	0	0	0	0	0	1	0	0	0	0	0	0	0	0	0	1	0	0	0	0	0	0	0	0	0	0	1
No	Other	Hospital	CostTravel	Christian	4	2	2	Ewe	None	0	0	0	0	0	0	0	0	0	1	0	0	0	1	1	0	1	0	0	0	0	1	1	0	1	0	0	0	0	0	0	1	0	0
No	Other	Nurse	CostTreatment	Muslim	4	3	1	Northern	Middle	0	0	0	0	0	0	0	0	0	1	0	1	1	1	0	0	0	0	0	0	0	0	1	0	0	0	0	0	0	0	0	1	0	1
No	DrinkingDirty	Hospital	CostTravel	Christian	4		2	Akan	Middle	1	0	0	0	1	0	0	0	0	0	0	0	0	1	1	0	0	0	0	0	0	1	0	0	0	0	0	0	0	0	0	0	0	0
No	WashingDirty	Doctor	CostTreatment	Christian	4	1	2	Ewe	None	0	0	0	1	1	0	0	0	0	0	0	0	1	0	1	0	0	0	0	0	0	0	1	0	0	0	0	0	0	0	0	0	0	1
No	Germs	Doctor	CostTravel	Christian	4	2	2	Northern	Middle	1	1	1	1	1	0	1	0	0	1	1	0	1	0	1	1	1	0	0	1	0	1	1	0	0	0	0	0	0	0	0	0	0	0
No	Germs	Doctor	Time	Muslim	4	2	2	Akan	Middle	1	1	1	0	0	0	0	0	0	0	0	0	1	0	0	0	0	0	0	0	1	1	0	0	0	0	0	0	0	0	0	0	0	0
Ulcer	Germs	Doctor	CostTravel	Muslim		2	1	Northern	Middle	1	1	1	0	0	1	0	0	0	0	0	0	1	0	0	0	0	0	0	0	0	1	1	0	0	0	0	0	0	0	0	0	0	1
No	Contact	Doctor	Time	Muslim	3	2	2	Northern	Primary	0	0	1	1	0	0	0	1	0	0	1	0	1	0	0	0	0	0	0	0	1	1	1	0	0	0	0	0	0	0	0	0	0	1
No	Contact	Doctor	CostTravel	Christian	1	2	2	Akan	Tertiary	1	0	1	1	1	0	0	0	0	0	0	0	1	0	1	0	0	0	0	0	0	1	1	0	0	0	0	0	0	0	0	0	0	0
Ulcer	Germs	Hospital	CostTravel	Muslim	4		2	Northern	Middle	1	1	1	1	1	0	0	0	0	0	0	0	0	1	1	0	0	0	0	0	0	1	0	0	0	0	0	0	0	0	1	1	0	1
No	Germs	Nurse	Time	Christian	1	3	1	Foreign	Middle	0	1	1	1	1	0	1	1	0	0	1	1	1	1	1	1	0	0	0	0	1	0	1	1	0	0	0	0	0	0	0	1	0	0
No	Germs	Hospital	Time	Christian	1		1	Akan	Middle	1	1	1	1	0	0	0	1	0	0	1	0	0	1	0	0	0	0	0	0	1	1	1	0	0	0	0	0	0	0	0	0	0	0
No	Witch	Nurse	CostTravel		1	3	2	Akan	Middle	0	0	0	0	0	0	1	0	0	0	1	1	1	1	1	1	1	0	0	0	0	1	1	0	0	0	1	0	0	0	0	0	0	1
No	Germs	Nurse	7	Christian	1	1	1	Ewe	Senior	1	1	1	1	1	1	0	0	0	0	0	1	1	0	0	0	1	0	0	0	0	0	0	0	0	0	1	0	0	0	1	0	0	0
No	Germs	Nurse	CostTravel	Christian	1	3	1	Ewe	Senior	1	1	1	1	0	0	1	0	0	0	1	1	0	0	0	0	0	0	0	0	0	1	0	0	0	0	0	0	0	0	1	1	0	0
Papilloma	Germs	Nurse	Time	Christian	4	2	2	Akan	Senior	1	1	1	0	0	0	0	0	0	0	0	1	1	0	0	0	0	0	0	0	1	1	1	1	0	0	0	0	0	0	0	1	0	0
No	Germs	Doctor	CostTreatment	Christian	2	1	2	Akan	None	0	1	0	0	0	0	0	0	0	0	0	0	1	0	0	0	0	0	0	0	0	0	1	0	0	0	0	0	0	0	0	0	0	1
No	Germs	Nurse	CostTravel	Christian	1	2	2	Ga-Abange	Middle	1	1	1	1	1	0	1	1	1	0	1	1	1	1	1	1	0	0	0	0	0	1	1	1	1	0	1	1	0	0	0	1	0	0
No	Insect	Hospital	CostTreatment	Christian	4	2	1	Ewe	Middle	1	0	0	0	0	1	0	0	0	0	0	0	0	1	0	0	0	0	0	0	0	0	1	0	0	0	0	0	0	0	0	0	0	0
No	Germs	Nurse	CostTreatment	None	4	3	1	Akan	Middle	0	1	0	0	0	0	0	0	0	1	0	1	1	1	0	0	0	0	0	0	0	0	1	0	0	0	0	0	0	0	1	0	0	0
No	Germs	Nurse	CostTreatment	Christian	4	2	2	Akan	Primary	1	1	0	0	0	0	0	0	0	1	0	1	0	1	0	0	1	0	0	0	0	0	1	0	0	0	0	0	0	0	0	1	0	1
	DrinkingDirty	Nurse	CostTreatment	Christian	4	3	2	Akan	Middle	1	0	0	0	1	1	0	0	0	0	0	1	0	0	0	0	0	0	0	0	0	0	1	0	0	0	0	0	0	0	0	0	0	0
No	Germs	Nurse	Time	Christian	4	3	2	Akan	Primary	1	1	0	1	1	0	0	0	0	0	0	1	1	1	0	0	0	0	0	0	1	1	1	0	0	0	0	0	0	0	1	0	0	1
No	Germs	Nurse	Time	Christian	4	3	2	Akan	Primary	1	1	0	1	0	0	0	0	0	0	0	1	1	1	0	0	0	0	0	0	1	1	1	0	0	0	0	0	0	0	1	0	0	1
No	10	Nurse	Time		4		1		Primary	0	0	0	0	0	0	0	0	0	0	0	1	1	1	0	0	0	0	0	0	1	1	1	0	0	0	0	0	0	0	0	0	0	0
Ulcer	Germs	Nurse	Time	Christian	2	1	2	Akan	None	1	1	1	1	0	0	0	0	0	0	0	1	1	1	0	0	0	0	0	0	1	1	1	0	0	0	0	0	0	0	0	1	0	0
No	Germs	Nurse	Time	Christian	1	1	1	Ewe	Primary	0	1	1	1	1	0	0	0	0	0	0	1	1	1	0	0	0	0	0	0	1	1	1	0	0	0	0	0	0	0	0	0	0	0
No		Nurse	CostTreatment	Christian	4	3	1	Akan	Middle	1	0	0	0	0	0	0	0	0	0	0	1	0	1	1	0	0	0	0	0	0	0	1	0	0	0	0	0	0	0	0	1	0	0
No	Germs	Nurse	CostTreatment	Christian	4	2	2	Akan	Middle	0	1	0	0	0	0	0	0	0	1	0	1	0	0	1	0	1	0	0	0	0	0	1	0	0	0	0	0	0	0	0	1	0	1
No	Germs	Pharmacy	CostTravel	Muslim	3	2	2	Northern	Middle	1	1	0	1	0	0	0	0	0	1	0	0	0	0	0	0	1	0	0	0	0	1	1	0	0	0	0	0	0	0	1	1	0	1
	Germs	Nurse	CostTravel	Christian	4	1	1	Akan	None	1	1	1	1	1	1	0	0	0	1	0	1	0	1	0	0	0	0	0	0	0	1	0	0	0	0	1	1	0	0	0	0	0	1
No	Germs	Doctor	Time	Christian	4		2	Ewe	Middle	1	1	0	1	1	0	0	0	0	0	0	0	1	0	0	0	0	0	0	0	1	1	1	0	0	0	0	0	0	0	0	0	0	1
No	Germs	Nurse	Time	Christian	4	1	1		Primary	1	1	0	1	0	0	0	0	0	0	0	1	1	0	1	0	0	0	0	0	1	1	1	0	0	0	1	0	0	0	1	0	0	1
	Germs	Doctor	CostTravel	Christian	4	2	2	Ga-Abange	Middle	1	1	1	1	1	1	0	0	0	1	0	0	1	1	1	0	0	0	0	0	0	1	0	0	0	0	0	0	0	0	0	0	0	1
No	DrinkingDirty	Nurse	Time	Christian	4	2	2	Akan	None	1	0	0	0	1	0	0	0	0	0	0	1	1	0	1	0	0	0	0	0	1	1	1	0	0	0	1	0	0	0	1	0	0	0
No	Germs	Nurse	CostTreatment	Christian	1	2	2	Ewe	Primary	0	1	1	1	1	1	0	0	0	0	0	1	0	0	0	0	0	0	0	0	0	0	1	0	0	0	0	1	0	0	1	0	0	0
No	Germs	Nurse	Time	Christian	4	2	2		Middle	1	1	1	1	0	0	0	0	0	0	0	1	1	1	0	0	1	0	0	0	1	1	0	0	0	0	0	0	0	0	0	0	0	0
No	Germs	Nurse	CostTreatment	Christian	4	1	2	Akan	Middle	1	1	0	0	0	0	0	0	0	0	0	1	1	1	1	0	0	0	0	0	0	0	1	0	0	0	0	0	0	0	0	0	0	0
Ulcer	Germs	Nurse	CostTreatment	Muslim	1	3	2	Northern	None	1	1	1	1	1	1	1	0	0	0	1	1	0	0	0	0	0	0	0	0	0	0	1	0	0	0	0	0	0	0	1	1	0	1
No	Other	Nurse	CostTravel	Christian	4	3	1	Ga-Abange	Middle	0	0	0	0	0	0	0	0	0	1	0	1	0	0	0	0	0	0	0	0	0	1	1	0	0	0	0	0	0	0	1	1	0	0
	Germs	Nurse	CostTreatment	Christian	4	2	1		Middle	1	1	0	1	1	1	1	1	0	0	1	1	0	0	1	0	0	0	0	0	0	0	1	0	0	0	0	0	0	0	0	0	0	0
No	Germs	Hospital	Time	Christian	4	3	2		Middle	0	1	0	1	0	0	1	0	0	0	1	0	0	1	0	0	0	0	0	0	1	0	0	0	0	0	1	1	0	0	0	1	0	0
No	WashingDirty	Doctor	Time	Christian	1	3	1	Ewe	Middle	0	0	0	1	0	0	0	0	0	0	0	0	1	1	1	0	0	0	0	0	1	0	1	0	0	0	0	0	0	0	1	0	0	1
No	Germs	Doctor	CostTreatment	Christian	4	1	2	Akan	Senior	1	1	1	1	1	1	0	1	0	0	1	0	1	0	1	0	0	0	0	0	0	0	1	0	0	0	0	0	0	0	0	0	0	1
No	Germs	Doctor	CostTreatment	Christian	4	2	2	Akan	Primary	1	1	0	0	1	0	0	0	0	0	0	0	1	0	0	0	0	0	0	0	0	0	1	0	0	0	1	1	0	0	0	1	0	0
No	Germs	Hospital	CostTreatment	Christian	1	2	2	Akan	Middle	1	1	1	0	0	0	0	0	0	0	0	0	0	1	0	0	0	0	0	0	0	0	1	0	0	0	0	0	0	0	0	0	0	0
No	WashingDirty	Doctor	CostTravel	Christian	2	2	2	Akan	Middle	1	0	0	1	0	1	0	0	0	0	0	0	1	0	0	0	0	0	0	0	0	1	1	0	0	0	0	0	0	0	0	0	0	1
No	WashingDirty	Nurse	CostTravel	Christian	1	2	1	Ewe	Middle	0	0	0	1	1	0	0	0	0	0	0	1	0	0	1	0	0	0	0	0	0	1	1	0	0	0	0	0	0	0	0	0	0	1
Ulcer	Germs	Nurse	Time	Christian	4		2	Ewe	Middle	1	1	1	0	0	0	0	0	0	0	0	1	1	0	0	0	0	0	0	0	1	0	1	0	0	0	0	0	0	0	0	1	0	0
No	10	Nurse	CostTreatment	Traditionalist	3	1			None	1	0	0	0	0	0	0	0	0	0	0	1	1	1	1	0	0	0	0	0	0	0	1	0	0	0	0	0	0	0	0	0	0	0
No	Germs	Nurse	Time	Christian	3	2	2	Ewe	Primary	1	1	0	1	0	0	0	0	0	0	0	1	1	0	0	0	0	0	0	0	1	1	1	0	0	0	0	0	0	0	0	1	0	0
Ulcer	Contact	Doctor	7	Christian	2	1	2	Ewe	Primary	1	0	1	0	0	0	0	0	0	0	0	0	1	0	0	0	0	0	0	0	0	0	0	0	0	0	0	0	0	0	0	0	0	0
No	Contact	Doctor	CostTreatment		3	2	1	Ewe	None	0	0	1	1	0	1	0	1	0	0	1	0	1	0	0	0	1	0	0	0	0	0	1	0	0	0	0	0	0	0	1	1	0	0
No	Contact	Nurse	Time	Muslim	4	3	2		Middle	1	0	1	1	1	0	0	0	0	0	0	1	1	0	0	0	1	0	0	0	1	1	1	0	0	0	0	0	0	0	1	1	0	1
	Germs		CostTravel	Christian	4	2	2	Akan	Middle	1	1	1	0	0	0	0	0	0	1	0	0	0	0	0	0	0	0	0	0	0	1	0	0	0	0	0	0	0	0	0	0	0	0
Ulcer	Germs	Nurse	Time	Christian	4	2	2	Ewe	Middle	1	1	0	0	0	0	0	0	0	0	0	1	1	0	1	0	1	0	0	0	1	0	0	0	0	0	0	0	0	0	0	0	0	0
No	Germs	Nurse			3		1	Ga-Abange	Middle	1	1	0	0	0	0	0	0	0	0	0	1	1	1	0	0	0	0	0	0	0	0	0	0	0	0	0	0	0	0	0	0	0	0
Ulcer	10	Nurse	CostTreatment		4	2	2	Ewe	None	1	0	0	0	0	0	0	0	0	0	0	1	1	1	1	0	1	0	0	0	0	0	1	0	0	0	0	0	0	0	0	0	0	0
	Germs	Nurse	Time	Christian	1		2	Akan	Senior	1	1	0	1	1	0	0	0	0	0	0	1	1	1	0	0	0	0	0	0	1	1	1	0	0	0	0	0	0	0	0	1	0	1
Ulcer	WashingDirty	Nurse	CostTreatment	Christian	4	2	2	Ewe	Primary	1	0	0	1	0	0	0	0	0	1	0	1	1	1	1	0	1	0	0	0	0	0	1	0	0	0	0	0	0	0	1	0	0	0
No	Germs	Doctor	Time	Christian	1	3	1	Akan	Middle	1	1	0	0	0	0	0	0	0	0	0	0	1	1	0	0	0	0	0	0	1	1	1	0	0	0	1	0	0	0	1	0	0	1
No	Insect	Hospital	Time	Traditionalist	4	1	1	Akan	None	1	0	0	0	0	1	1	0	0	0	1	0	0	1	1	1	0	0	0	0	1	1	1	0	0	0	0	1	0	0	0	0	0	1
No	Germs	Nurse	Time	Christian	4	2	1	Ga-Abange	Middle	0	1	1	1	1	0	0	0	0	0	0	1	1	1	0	0	0	0	0	0	1	1	1	0	0	0	0	0	0	0	0	0	0	0
No	Germs	Doctor	Time	Christian	4	3	1	Akan	Primary	1	1	0	1	1	0	0	0	0	0	0	0	1	1	1	0	0	0	0	0	1	1	1	0	0	0	1	1	0	0	1	0	0	0
No	10	Doctor	Time	Christian	2		2	Akan	Primary	1	0	0	0	0	0	0	0	0	0	0	0	1	0	0	0	0	0	0	0	1	0	1	0	0	0	0	0	0	0	0	0	0	0
No	Germs	Doctor	Time	Muslim	4	3	1		Middle	1	1	0	1	1	0	0	0	0	0	0	0	1	1	1	0	0	0	0	0	1	1	1	0	0	0	0	0	0	0	1	1	0	1
No	WashingDirty	Hospital	Time	Christian	1		1	Akan	Middle	1	0	0	1	1	0	0	0	0	0	0	0	0	1	1	0	1	0	0	0	1	1	1	0	0	0	0	0	0	0	1	0	0	1
No	Germs	Nurse	Time	Christian	1	4	2	Ewe	Senior	1	1	0	1	1	0	0	0	0	0	0	1	1	1	0	0	0	0	0	0	1	1	1	0	0	0	0	0	0	0	1	1	0	1
No	Germs	Nurse	Time	Christian	1	4	1	Akan	Tertiary	1	1	1	1	0	0	0	0	0	0	0	1	1	1	0	0	0	0	0	0	1	1	1	0	0	0	0	0	0	0	1	1	0	1
No	Contact	Nurse	CostTreatment	Christian	4	2	1	Ga-Abange	Senior	1	0	1	1	0	0	0	0	0	0	0	1	1	0	0	0	0	0	0	0	0	0	1	0	0	0	0	0	0	0	0	0	0	0
No	DrinkingDirty	Nurse	Time	Christian	4	2	2	Ewe	None	1	0	0	0	1	0	0	1	0	0	1	1	1	0	1	0	0	0	0	0	1	1	1	0	0	0	1	1	0	0	0	0	0	1
No	Germs	Doctor	Time	Christian	4		1	Akan	Primary	1	1	0	1	1	0	0	0	0	0	0	0	1	1	1	0	0	0	0	0	1	1	1	0	0	0	0	0	0	0	1	0	0	1
No	Germs	Doctor	CostTreatment		4	1	2		None	1	1	0	0	1	0	0	0	0	0	0	0	1	1	1	0	0	0	0	0	0	0	1	0	0	0	0	0	0	0	0	0	0	1
No	Germs	Nurse	CostTreatment		3	3	1	Akan	Primary	0	1	1	1	1	0	0	0	0	0	0	1	1	0	1	0	0	0	0	0	0	0	1	0	0	0	0	0	0	0	1	0	0	0
Plantar	Germs	Hospital	Time	Christian	1	2	1	Akan	Primary	1	1	0	1	1	0	0	0	0	0	0	0	0	1	1	0	1	0	0	0	1	1	1	0	0	0	1	0	0	0	0	0	0	1
No	Germs	Nurse	Time	Christian	4	2	1		None	1	1	0	0	1	0	0	0	0	1	0	1	1	1	0	0	0	0	0	0	1	1	1	0	0	0	0	0	0	0	1	0	0	1
No	Germs	Nurse	CostTreatment	Christian	1	3	1		Primary	0	1	0	1	0	0	1	0	0	0	1	1	0	0	0	0	0	0	0	0	0	0	1	0	0	0	1	1	0	0	0	0	0	1
No	10	Nurse	Time	Muslim	1		2		Primary	1	0	0	0	0	0	0	0	0	0	0	1	1	0	1	0	0	0	0	0	1	1	1	0	0	0	0	0	0	0	0	0	0	0
No	Germs	Doctor	CostTravel	Muslim	1	2	1		Middle	1	1	0	1	0	0	0	0	0	0	0	0	1	0	0	0	0	0	0	0	0	1	1	0	0	0	0	0	0	0	0	0	0	0
No	Germs	Nurse	Time	Christian	4		2	Akan	Primary	1	1	1	1	0	0	0	0	0	0	0	1	1	1	0	0	0	0	0	0	1	1	1	0	0	0	0	0	0	0	1	1	0	1
No	Germs	Nurse	Time	Christian	4	2	2	Akan	Primary	1	1	0	1	1	0	0	0	0	0	0	1	1	1	0	0	0	0	0	0	1	1	1	0	0	0	0	1	0	0	1	0	0	0
No	Germs	Nurse	Time	Christian	2	2	1	Ewe	None	1	1	0	1	1	0	0	0	0	0	0	1	1	1	0	0	0	0	0	0	1	1	1	0	0	0	0	1	0	0	1	0	0	1
No	Germs	Doctor	CostTreatment	Christian	1	2	1	Akan	Senior	1	1	0	1	0	0	0	0	0	0	0	0	1	0	0	0	0	0	0	0	0	0	1	0	0	0	0	0	0	1	0	1	0	0
No	Germs	Doctor	Time	Christian	1	2	1	Akan	Primary	1	1	0	0	0	0	0	0	0	0	0	0	1	1	1	0	0	0	0	0	1	1	1	0	0	0	0	0	0	0	0	0	0	1
No	Germs	Nurse	Time	Christian	4	2	2	Akan	None	1	1	0	0	1	1	0	0	0	0	0	1	1	1	0	0	0	0	0	0	1	1	1	0	0	0	1	0	0	0	1	0	0	1
No	Germs	Nurse	CostTreatment	Muslim	4	2	1	Northern	Middle	1	1	1	1	1	0	1	0	0	1	1	1	0	1	1	0	1	0	1	0	0	0	1	0	0	0	1	0	0	0	0	0	0	0
Ulcer	Germs	Nurse	CostTravel	Christian	4	2	1	Ewe	Primary	1	1	1	1	1	0	1	0	0	1	1	1	0	1	1	1	1	0	0	0	0	1	1	0	0	1	1	1	0	0	0	0	0	1
No	Germs	Nurse	Time		3	3	2		Primary	0	1	1	1	0	0	0	0	0	0	0	1	1	1	0	0	1	0	0	0	1	1	1	0	0	0	0	0	0	0	0	0	0	0
No	Germs	Doctor	Time	Christian	4	3	1	Akan	Middle	0	1	0	0	0	0	0	0	0	0	0	0	1	1	1	0	0	0	0	0	1	1	1	0	0	0	0	0	0	0	0	1	0	1
Ulcer	WashingDirty	Nurse	Time		4	3	2	Akan	Middle	1	0	0	1	1	0	0	0	0	0	0	1	1	0	0	0	0	0	0	0	1	1	1	0	0	0	0	0	0	0	0	0	0	0
No	Germs	Hospital	CostTreatment	Christian	1	1	1	Ewe	Senior	0	1	1	1	1	0	0	0	0	1	0	0	0	1	0	0	0	0	0	0	0	0	1	0	0	0	1	0	0	1	0	1	0	1
No	Germs	Hospital	CostTravel	Christian	4	2	2	Akan	None	1	1	1	0	0	0	0	0	0	1	0	0	0	1	0	0	1	0	0	0	0	1	1	0	0	0	1	0	0	1	0	0	0	1
No	Germs	Nurse	Time	Christian	1	1	2	Akan	Senior	1	1	1	1	1	1	1	1	0	1	1	1	1	1	0	0	0	0	0	0	1	1	1	0	0	0	1	1	1	0	1	1	0	1
Ulcer	Germs	Nurse	Time	Christian	4	2	1	Akan	None	1	1	1	1	0	0	0	0	0	1	0	1	1	1	0	0	1	0	0	0	1	1	1	0	1	0	1	1	0	1	1	1	0	1
Plantar	WashingDirty	Nurse	Time							1	0	0	1	0	1	0	0	0	1	0	1	1	1	0	0	1	0	0	0	1	1	1	0	0	0	1	1	0	1	1	1	0	1
No	Germs	Nurse	CostTreatment	Christian	4	2	2	Akan	Middle	1	1	1	1	1	0	0	0	0	1	0	1	1	1	0	0	1	0	0	1	0	0	1	0	0	0	1	1	0	1	1	1	0	1
Papilloma	Germs	Nurse	Time	Muslim	4	2	1	Northern	None	1	1	1	1	1	0	0	0	0	1	0	1	1	1	1	0	0	0	0	0	1	1	1	0	0	0	1	1	0	1	1	1	0	1
No	Germs	Nurse	Time	Christian	4	2	1	Akan	Primary	1	1	1	1	1	1	1	0	0	1	1	1	1	1	0	0	0	0	0	0	1	1	0	0	0	0	1	1	0	1	1	1	0	1
Ulcer	Germs	Nurse	CostTravel	Christian	4	2	2	Akan	Primary	1	1	1	1	1	1	0	0	0	1	0	1	1	1	0	0	0	0	0	0	0	1	0	0	0	0	1	1	0	1	1	1	0	1
No	Germs	Nurse	Time	Christian	1	2	1	Ewe	Primary	1	1	1	1	0	0	0	0	0	1	0	1	1	1	0	0	0	0	0	0	1	1	1	0	0	0	1	1	0	1	1	1	0	1
No	Germs	Nurse	Time	Christian	4	2	2	Akan	Middle	1	1	1	1	0	0	0	0	0	1	0	1	1	1	0	0	0	0	0	0	1	1	1	0	0	0	1	1	0	1	1	1	0	1
No	Germs	Nurse	Time	Christian	4	2	1	Akan	Senior	1	1	1	1	1	0	0	0	0	1	0	1	1	1	0	0	0	0	0	0	1	1	1	0	0	0	1	1	0	1	1	1	0	1
No	Germs	Nurse	Time	Christian	4	2	2	Northern	Middle	1	1	1	0	0	1	0	0	0	1	0	1	1	1	0	0	0	0	0	0	1	1	1	0	0	0	1	1	0	1	1	1	0	0
No	Germs	Nurse	CostTreatment	Christian	1	2	2	Akan	Middle	1	1	1	1	0	0	0	0	0	1	0	1	1	1	0	0	0	0	0	0	0	0	1	0	0	0	1	1	0	1	1	1	0	1
No	Contact	Nurse	CostTravel	Christian	4	2	2	Akan	None	1	0	1	0	1	0	0	0	0	1	0	1	1	1	1	0	0	0	0	0	0	1	1	0	0	0	1	1	0	1	1	1	0	1
No	Germs	Nurse	CostTravel	Christian	4	2	1	Akan	None	0	1	1	0	0	0	0	0	0	1	0	1	1	1	0	0	0	0	0	0	0	1	0	0	0	0	1	1	0	1	1	1	0	1
No	WashingDirty	Nurse	Time	Christian	1	3	1	Akan	Senior	1	0	0	1	1	1	0	0	0	1	0	1	1	1	1	0	0	0	0	0	1	1	1	0	0	0	1	1	0	1	1	1	0	1
No	Germs	Hospital	CostTravel	Christian	1	2	1	Akan	Middle	0	1	1	0	1	0	0	0	0	0	0	0	0	1	0	0	1	0	0	0	0	1	1	0	0	0	1	0	0	0	1	1	0	1
	Germs	Nurse	CostTreatment	Christian	4	2	2	Akan	Middle	1	1	1	0	0	0	0	0	0	1	0	1	1	1	0	0	1	0	0	0	0	0	1	0	0	0	1	1	0	1	1	1	0	1
No	Germs	Nurse	CostTreatment	Christian	4	2	1	Akan	Middle	1	1	1	1	1	0	0	0	0	1	0	1	1	1	1	0	1	0	0	0	0	0	1	0	0	0	1	1	0	1	1	1	0	1
Plantar	Other	Nurse	PreviousExperience	Christian	4	2	1	Akan	Primary	1	0	0	0	0	0	0	0	0	1	0	1	1	0	1	0	1	0	0	0	0	0	0	0	1	0	1	1	0	1	1	1	0	1
Ulcer	Germs	Nurse	Time	Christian	1	2	1	Akan	Middle	1	1	1	1	0	0	0	0	0	1	0	1	1	1	0	0	1	0	0	0	1	1	1	0	0	0	1	1	0	1	1	1	0	1
No	Germs	Nurse	Time	Christian	4	2	1		Primary	1	1	1	0	1	1	0	0	0	1	0	1	1	1	1	0	1	0	0	0	1	1	1	0	0	0	1	1	0	1	1	1	0	0
No	Germs	Nurse	CostTreatment	Christian	4	2	1		Primary	1	1	1	0	0	1	0	0	0	0	0	1	1	0	1	0	0	0	0	0	0	0	1	0	0	0	1	1	0	1	1	1	0	0
Ulcer	Germs	Nurse	CostTreatment	Christian	4	2	1	Ewe	Primary	1	1	1	1	1	0	0	0	0	1	0	1	1	1	1	0	1	0	0	0	0	0	1	0	0	0	1	1	0	1	1	1	0	0
No	Germs	Nurse	CostTreatment	Christian	4	3	1	Akan	Middle	1	1	1	0	0	1	0	0	0	0	0	1	1	1	0	0	0	0	0	1	0	0	1	0	0	0	1	1	0	1	1	1	0	1
No	Germs	Nurse	Time	Christian	4	2	2	Akan	None	1	1	1	0	0	1	0	0	0	0	0	1	1	1	1	0	0	0	0	0	1	0	1	0	0	0	1	1	0	1	1	1	0	0
No	10	Hospital	CostTreatment	Christian	4	2	1	Akan	Primary	1	0	0	0	0	0	0	0	0	0	0	0	0	1	0	0	0	0	0	0	0	0	1	0	0	0	0	0	0	0	0	0	0	0
No	10	Hospital	CostTreatment	Christian	4	1	2	Akan	Middle	1	0	0	0	0	0	0	0	0	0	0	0	0	1	0	0	0	0	0	0	0	0	1	0	0	0	0	0	0	0	0	0	0	0
No	10	Hospital	CostTravel	Christian	1	2	1	Akan	None	1	0	0	0	0	0	0	0	0	0	0	0	0	1	1	0	0	0	0	0	0	1	0	0	0	0	0	0	0	0	0	0	0	0
No	10	Hospital	CostTreatment	Christian	4	2	1	Akan	Middle	1	0	0	0	0	0	0	0	0	0	0	0	0	1	1	0	0	0	0	0	0	0	1	0	0	0	0	0	0	0	0	0	0	0
No	10	Hospital	CostTravel	Christian	4	2	2	Akan	Middle	1	0	0	0	0	0	0	0	0	0	0	0	0	1	0	0	0	0	0	0	0	1	0	0	0	0	0	0	0	0	0	0	0	0
No	10	Hospital	CostTreatment	Christian	1	2	2	Akan	Middle	1	0	0	0	0	0	0	0	0	0	0	0	0	1	0	0	0	0	0	0	0	0	1	0	0	0	0	0	0	0	0	0	0	0
	10	Hospital	CostTreatment	Christian	1	1	1	Akan	Middle	1	0	0	0	0	0	0	0	0	0	0	0	0	1	0	0	0	0	0	0	0	0	1	0	0	0	0	0	0	0	0	0	0	0
No	10	Hospital	CostTreatment	Christian	4	2	1	Akan	Middle	1	0	0	0	0	0	0	0	0	0	0	0	0	1	0	0	0	0	0	0	0	0	1	0	0	0	0	0	0	0	0	0	0	0
No	10	Hospital	CostTreatment	Christian	4	2	2	Akan	None	1	0	0	0	0	0	0	0	0	0	0	0	0	1	1	0	0	0	0	0	0	0	1	0	0	0	0	0	0	0	0	0	0	0
No	WashingDirty	Hospital	CostTreatment	Christian	2	2	2	Akan	Middle	1	0	0	1	1	1	0	0	0	1	0	0	0	1	0	0	0	0	0	0	0	0	1	0	0	0	0	0	0	0	0	0	0	0
No	10	Hospital	CostTreatment	Christian	4	2	2	Akan	None	1	0	0	0	0	0	0	0	0	0	0	0	0	1	0	0	0	0	0	0	0	0	1	0	0	0	0	0	0	0	0	0	0	0
Ulcer	10	Hospital	PreviousExperience	Christian	2	1	2	Akan	Primary	1	0	0	0	0	0	0	0	0	0	0	0	0	1	0	0	0	0	0	0	0	0	0	0	1	0	0	0	0	1	0	0	0	0
No	10	Hospital	CostTreatment	Christian	4	2	1	Ewe	Primary	1	0	0	0	0	0	0	0	0	0	0	0	0	1	0	0	0	0	0	0	0	0	1	0	0	0	0	0	0	0	0	0	0	0
No	Germs	Hospital	CostTravel	Christian	4	2	2	Ga-Abange	Middle	1	1	0	1	1	0	0	0	0	1	0	0	0	1	0	0	0	0	0	0	0	1	0	0	0	0	0	0	0	0	0	0	0	0
Ulcer	10	Hospital	CostTreatment	None	4	3	1	Ewe	Middle	1	0	0	0	0	0	0	0	0	0	0	0	0	1	0	0	0	0	0	0	0	0	1	0	0	0	0	1	0	0	0	0	0	0
No	10	Hospital	CostTreatment	Christian	1	1	1	Akan	Middle	1	0	0	0	0	0	0	0	0	0	0	0	0	1	0	0	0	0	0	0	0	0	1	0	0	0	0	0	0	0	0	0	0	0
No	Insect	Nurse	CostTreatment	Christian	4	3	1	Akan	Middle	0	0	0	0	0	1	0	0	0	0	0	1	1	1	0	0	0	0	0	0	0	0	1	0	0	0	0	0	0	0	1	1	0	1
No	Contact	Nurse	CostTreatment	Christian	1	1	2	Akan	None	1	0	1	1	1	0	1	1	0	1	1	1	0	1	1	0	1	0	0	0	0	0	1	0	0	0	1	0	0	0	0	0	0	0
No	Germs	Nurse		Christian	1	1	2	Akan	Middle	1	1	1	1	1	1	0	0	0	1	0	1	1	0	1	0	1	0	0	0	0	0	0	0	0	0	0	0	0	0	0	0	0	1
No	Germs	Doctor	CostTravel	None	1	3	2	Akan	Middle	1	1	1	1	1	0	1	1	0	1	1	0	1	0	1	1	0	0	0	0	0	1	1	1	0	0	0	0	0	0	0	0	0	0
No	Germs	Doctor	CostTravel	None	4	1	1	Ewe	None	1	1	1	1	0	0	1	0	0	0	1	0	1	0	1	0	0	0	0	0	0	1	1	0	0	0	0	0	0	0	0	0	0	1
Ulcer	Other	Hospital		Christian	2	1	1	Akan	Primary	1	0	0	0	0	0	0	0	0	1	0	0	0	1	0	0	0	0	0	0	0	0	0	0	0	0	0	0	0	0	0	1	0	0
No	11	Nurse	CostTreatment	Christian	3	1	2	Akan	None	1	0	0	0	0	0	0	0	0	0	0	1	0	1	0	0	1	0	0	0	0	0	1	0	0	0	0	0	0	0	1	1	0	0
	Germs	Doctor	CostTreatment	Christian	4	1	1	Akan	Middle	1	1	0	1	1	1	1	1	0	0	1	0	1	1	0	0	0	0	0	0	0	0	1	0	0	0	0	1	0	0	1	1	0	1
No	11	Traditional	WhatFamilyThink	Christian	4	3	2	Ewe	Middle	0	0	0	0	0	0	0	0	0	0	0	0	0	0	1	0	0	0	0	0	0	0	0	1	0	0	1	0	0	0	0	0	0	1
No	Insect	Nurse	CostTreatment	Muslim	4	2	2	Northern	Primary	1	0	0	0	0	1	0	0	0	0	0	1	1	1	0	0	0	0	0	0	0	0	1	0	0	0	0	0	0	0	0	1	0	1
Ulcer	Germs	Nurse	CostTreatment	Muslim	4	2	2	Akan	Middle	1	1	1	1	1	1	1	0	0	0	1	1	0	0	0	0	0	0	0	0	0	0	1	0	0	0	0	1	0	0	0	1	0	1
No	Germs	Nurse	Time	Christian	4	3	2	Akan	Senior	1	1	0	1	1	0	0	0	0	0	0	1	1	1	0	0	0	0	0	0	1	1	1	0	0	0	0	0	0	0	1	1	0	1
										0	0	0	0	0	0	0	0	0	0	0	0	0	0	0	0	0	0	0	0	0	0	0	0	0	0	0	0	0	0	0	0	0	0
No	Germs	Nurse		Christian	1	3	1	Akan	Middle	1	1	1	1	1	0	0	0	0	0	0	1	0	0	0	0	0	0	0	0	0	0	0	0	0	0	0	0	0	0	1	1	0	0
No	Germs	Hospital	Time	Christian	3		2		None	0	1	1	1	0	0	0	0	0	0	0	0	0	1	1	0	0	0	0	0	1	1	1	0	0	0	0	0	0	0	0	0	0	0
Papilloma	Insect	Nurse	Time	Christian	3	3	1	Ga-Abange	None	1	0	0	0	0	1	0	1	0	0	1	1	0	0	1	0	0	1	0	0	1	1	1	0	0	0	0	0	0	0	0	0	0	1
No	Germs	Doctor		Christian	1	2	1	Ewe	Middle	0	1	0	0	1	0	0	0	0	0	0	0	1	0	0	0	0	0	0	0	0	0	0	0	0	0	0	0	0	0	0	0	0	0
Ulcer	Germs	Doctor	CostTravel	Christian	4	2	1	Akan	Middle	1	1	0	0	1	0	0	0	0	0	0	0	1	0	0	0	1	0	0	0	0	1	1	0	0	0	1	1	0	0	0	0	0	1
	Germs	Nurse	CostTravel	None	1	2	11	Akan	Primary	0	1	0	0	0	0	0	0	0	0	0	1	1	0	0	0	0	0	0	0	0	1	0	0	0	0	0	0	0	0	0	0	0	0
	Germs	Doctor	CostTravel	Muslim	4	2	1	Northern	Middle	0	1	0	0	1	0	0	0	0	0	0	0	1	0	0	0	0	0	0	0	0	1	0	0	0	0	0	0	0	0	0	0	0	1
No	Germs	Nurse	CostTreatment	Christian	1	2	1	Akan	Senior	0	1	1	1	1	0	0	0	0	1	0	1	1	1	0	0	1	0	0	0	0	0	1	0	0	0	1	1	0	1	1	1	0	0
No	Germs	Nurse	CostTreatment	Christian	4	2	1	Ga-Abange	Primary	1	1	1	1	1	1	0	0	0	1	0	1	1	0	1	0	1	0	0	0	0	0	1	0	0	0	1	1	0	1	0	1	0	0
No	DrinkingDirty	Nurse	CostTreatment	Christian	1	2	1	Akan	Primary	1	0	0	0	1	0	0	0	0	0	0	1	1	1	0	0	0	0	0	0	0	0	1	0	0	0	0	0	0	0	1	1	0	1
No	Germs	Nurse	CostTreatment	Muslim	4	2	1	Northern	None	0	1	1	0	0	1	0	0	0	0	0	1	0	0	1	0	1	0	0	0	0	0	1	0	0	0	1	0	0	0	1	1	0	1
No	Germs	Doctor	CostTreatment		4	2	2	Ewe	Middle	1	1	1	1	1	1	0	0	0	1	0	0	1	1	0	0	1	0	0	0	0	0	1	0	0	0	1	0	0	1	1	1	0	1
No	Germs	Nurse	CostTreatment	Muslim	1	1	2	Northern	Senior	0	1	1	1	0	0	0	0	0	1	0	1	1	1	0	0	1	0	0	0	0	0	1	0	0	0	1	0	0	1	0	1	0	1
No	Germs	Nurse	CostTreatment	Christian	4	3	2	Ga-Abange	Middle	1	1	1	1	1	0	0	0	0	0	0	1	1	1	1	0	1	0	0	0	0	0	1	0	0	0	1	1	0	1	1	1	0	1
No	Germs	Nurse	CostTreatment	Christian	1	1	1	Akan	Senior	0	1	1	0	0	0	0	0	0	0	0	1	1	0	0	0	1	0	0	0	0	0	1	0	0	0	0	0	0	0	0	1	0	1
No	Germs	Doctor	CostTravel	Christian	3	2	2	Ga-Abange	Middle	1	1	1	1	1	0	0	0	0	0	0	0	1	0	1	0	0	0	0	0	0	1	1	0	0	0	1	0	0	0	0	1	0	1
No	Germs	Nurse	CostTreatment	Christian	4	2	2	Ewe	Primary	0	1	0	0	1	1	0	0	0	0	0	1	0	1	1	0	1	0	0	0	0	0	1	0	0	0	1	1	0	1	1	1	0	1
	Germs	Nurse	CostTreatment	Christian	4	2	2	Ga-Abange	None	1	1	1	0	1	0	0	0	0	0	0	1	0	0	1	0	0	0	0	0	0	0	1	0	0	0	1	0	0	1	1	1	0	1
Papilloma	Germs	Nurse	CostTreatment	Christian	4	2	2	Ewe	Primary	1	1	1	0	1	0	0	0	0	1	0	1	1	1	1	0	0	0	0	0	0	0	1	0	0	0	1	0	0	1	1	1	0	1
Ulcer	Germs	Nurse	Time	Christian	1	2	2	Ewe	Middle	1	1	0	1	1	0	0	0	0	0	0	1	1	1	1	0	1	0	0	0	1	1	1	0	0	0	1	0	0	1	1	1	0	1
Ulcer	10	Nurse	CostTravel	Christian	2	2	2	Ga-Abange	Middle	1	0	0	0	0	0	0	0	0	0	0	1	0	0	1	0	1	0	0	0	0	1	1	0	0	0	1	1	0	1	0	1	0	0
No	Germs	Nurse	CostTravel	Christian	4	2	1	Ga-Abange	Middle	1	1	1	1	1	0	0	0	0	0	0	1	1	0	1	0	1	0	0	0	0	1	1	0	0	0	1	1	0	1	1	1	0	1
No	Germs	Nurse	CostTreatment	Christian	4	2	2		Primary	0	1	0	0	1	0	0	0	0	0	0	1	0	1	0	0	1	0	0	0	0	0	1	0	0	0	1	1	0	1	1	1	0	1
No	Germs	Nurse	Time	Christian	3	3	1	Ga-Abange	Primary	1	1	0	0	1	0	0	0	0	0	0	1	0	0	1	0	1	0	0	0	1	0	1	0	0	0	1	1	0	1	0	1	0	0
No	Germs	Nurse	Time	Christian	4	1	1	Akan	Middle	1	1	1	1	1	1	0	0	0	1	0	1	1	1	1	0	0	0	0	0	1	0	1	0	0	0	1	1	0	1	1	1	0	1
No	Germs	Nurse	CostTravel	Christian	1	2	2	Ewe	Senior	1	1	1	1	1	0	0	0	0	0	0	1	1	0	1	0	0	0	0	0	0	1	1	0	0	0	1	0	0	1	1	1	0	1
No	Germs	Nurse	CostTravel	Christian	4	3	2	Akan	Primary	1	1	1	1	1	0	0	0	0	1	0	1	1	0	0	0	1	0	0	0	0	1	1	0	0	0	1	1	0	1	1	1	0	1
No	Germs	Nurse	Time	Christian		2	2	Ewe	Senior	0	1	1	1	1	0	0	0	0	0	0	1	0	1	1	0	0	0	0	0	1	0	0	0	0	0	1	1	0	0	0	1	0	1
No	Germs	Nurse	CostTreatment	Christian	4	3	2	Ewe	Middle	1	1	1	1	0	0	0	0	0	0	0	1	0	0	1	0	1	0	0	0	0	0	1	0	0	0	1	1	0	0	0	1	0	1
No	Germs	Nurse	CostTreatment	Christian	1	1	1	Akan	Senior	1	1	0	1	1	0	0	0	0	0	0	1	0	0	0	0	1	0	0	0	0	0	1	0	0	0	0	0	0	0	0	1	0	0
No	Germs	Nurse	Time	Christian	4	3	1	Ga-Abange	Senior	0	1	1	1	0	0	0	0	0	0	0	1	0	1	0	0	1	0	0	0	1	0	1	0	0	0	1	0	0	1	0	1	0	1
No	Contact	Nurse	Time	Christian	4	3	1	Akan	Primary	0	0	1	0	1	0	0	0	0	0	0	1	0	1	0	0	1	0	0	0	1	1	1	0	0	0	1	0	0	1	1	1	0	1
Papilloma	Germs	Nurse	CostTreatment	Christian	4	3	2	Akan	Primary	1	1	1	1	1	0	0	0	0	1	0	1	1	1	1	0	0	0	0	0	0	0	1	0	0	0	1	0	0	1	1	1	0	1
No	Germs	Nurse	CostTreatment	Christian	1	1	2		Primary	1	1	0	1	0	0	0	0	0	0	0	1	1	0	0	0	1	0	0	0	0	0	1	0	0	0	1	0	0	0	0	1	0	0
Ulcer	Germs	Nurse	CostTreatment	Christian	4	2	2	Ewe	None	1	1	1	1	1	0	0	0	0	1	0	1	1	1	1	0	1	0	0	0	0	0	1	0	0	0	1	1	0	1	1	1	0	1
No	Germs	Nurse	CostTravel	Muslim	4	2	2	Akan	Primary	0	1	1	1	1	0	0	0	0	0	0	1	0	1	0	0	1	0	0	0	0	1	1	0	0	0	1	0	0	1	1	1	0	1
No	Germs	Nurse	CostTreatment	Christian	1	1	1	Ewe	Senior	0	1	1	1	0	0	0	0	0	1	0	1	1	1	1	0	1	0	0	0	0	0	1	0	0	0	1	0	0	1	0	1	0	1
No	Germs	Nurse	CostTreatment	Christian	1	3	1	Ga-Abange	Senior	1	1	0	0	1	0	0	0	0	1	0	1	0	0	1	0	1	0	0	0	0	0	1	0	0	0	1	0	0	1	1	1	0	1
No	Germs	Nurse	CostTravel	Christian	4	2	1	Ga-Abange	Senior	1	1	0	1	1	0	0	0	0	1	0	1	0	1	1	0	1	0	0	0	0	1	1	0	0	0	1	1	0	1	1	1	0	1
No		Nurse	CostTravel	Muslim	4	2	1	Northern	None	1	0	0	0	0	0	0	0	0	0	0	1	0	0	1	0	1	0	0	0	0	1	1	0	0	0	1	1	0	0	1	1	0	1
No	Germs	Nurse	CostTreatment	Christian	1	1	2	Akan	Middle	1	1	0	0	1	1	0	0	0	1	0	1	0	0	1	0	1	0	0	0	0	0	1	0	0	0	1	0	0	1	1	1	0	1
No	Germs	Nurse	CostTreatment	Christian	4	2	1	Akan	None	1	1	1	1	1	0	0	0	0	1	0	1	1	1	1	0	0	0	0	0	0	0	1	0	0	0	1	1	0	1	1	0	0	1
No	Germs	Nurse	CostTreatment	Christian	3	2	1	Ewe	Primary	0	1	0	1	1	0	0	0	0	0	0	1	1	0	1	0	1	0	0	0	0	0	1	0	0	0	1	0	0	1	1	1	0	0
No	Germs	Nurse	Time	Christian	4	2	2	Akan	Primary	0	1	1	1	1	0	0	0	0	0	0	1	1	1	0	0	0	0	0	0	1	1	1	0	0	0	0	0	0	0	0	0	0	0
No	Germs	Nurse	Time	Muslim	1	1	2		Middle	1	1	0	1	0	0	0	0	0	0	0	1	1	1	0	0	0	0	0	0	1	1	1	0	0	0	0	0	0	0	1	0	0	1
No	Other	Nurse	CostTreatment	Christian	1	1	1	Akan	Senior	0	0	0	0	0	0	0	0	0	1	0	1	1	1	0	0	0	0	0	0	0	0	1	0	0	0	0	0	0	0	1	1	0	1
No	Germs	Nurse	CostTreatment	None	4	2	1	Akan	Middle	0	1	0	0	0	0	0	0	0	0	0	1	1	1	0	0	0	0	0	0	0	0	1	0	0	0	0	1	0	0	0	1	0	1
Ulcer	Germs	Nurse	Time	Christian	2	2	1		Middle	1	1	1	1	0	0	0	0	0	0	0	1	1	1	0	0	1	0	0	0	1	1	1	0	0	0	0	0	0	0	0	0	0	0
No	Germs	Nurse	Time	Christian	3	3	1	Akan	Primary	0	1	0	1	0	1	0	0	0	0	0	1	1	1	0	0	0	0	0	0	1	1	1	0	0	0	0	0	0	0	1	0	0	1
No	11	10	WhatFamilyThink	Christian	4	3	1		Primary	0	0	0	0	0	0	0	0	0	0	0	0	0	0	0	0	0	0	0	0	0	0	0	1	0	0	0	0	0	0	0	0	0	0
No	10	Doctor	CostTreatment	Christian	4	2	1	Akan	Primary	0	0	0	0	0	0	0	0	0	0	0	0	1	1	0	0	1	0	0	0	0	0	1	0	0	0	0	0	0	0	0	1	0	1
No	Germs	Doctor	CostTravel							1	1	1	1	1	1	0	0	0	1	0	0	1	0	1	0	1	0	1	0	0	1	1	0	0	0	1	1	0	0	0	0	0	1
No	Germs	Doctor	Time	Christian	3	2	1	Akan	None	1	1	0	1	1	0	0	0	0	0	0	0	1	0	1	0	0	0	0	0	1	1	1	0	0	0	0	0	0	0	0	0	0	1
No	Germs	Nurse	CostTravel	Traditionalist	1	1	1	Akan	Primary	1	1	1	1	1	0	0	0	0	0	0	1	1	0	0	0	0	0	0	0	0	1	1	0	0	0	0	0	0	0	0	0	0	0
No	Germs	Nurse	CostTravel							1	1	1	0	0	1	0	0	0	0	0	1	0	1	0	0	0	0	0	0	0	1	0	1	0	0	0	0	0	0	0	0	0	0
No	Germs	Doctor	Time	Christian	4	2	2		None	1	1	0	0	0	0	1	0	0	0	1	0	1	0	0	0	0	0	0	0	1	1	1	0	0	0	0	0	0	0	0	0	0	1
No	Germs	Hospital	CostTreatment	Christian	4	3	1	Ga-Abange	None	1	1	0	0	1	1	0	0	0	0	0	0	0	1	0	0	0	1	0	0	0	0	1	0	0	0	0	0	0	0	0	0	0	0
No		Traditional	Time	Christian	3	3	1	Akan	None	0	0	0	0	0	0	0	0	0	0	0	0	0	0	1	0	0	0	0	0	1	1	1	0	0	0	0	0	0	0	0	0	0	1
No	Other	Hospital	CostTreatment	Christian	2	1	2	Ga-Abange	None	0	0	0	0	0	0	0	0	0	1	0	0	0	1	1	0	1	0	0	0	0	0	1	0	0	0	0	0	0	0	1	0	0	1
No	Germs	Nurse	CostTreatment	Christian	4	2	2	Akan	None	0	1	1	1	1	0	0	0	0	0	0	1	0	0	0	0	0	0	0	0	0	0	1	0	0	0	0	0	0	0	1	1	0	1
No	Germs	Nurse		Christian	2	2	2	Akan	Senior	1	1	0	0	1	0	0	0	0	0	0	1	1	0	0	0	0	0	0	0	0	0	0	0	0	0	0	0	0	0	0	0	0	0
No	Germs	Nurse	Time	Christian	2	1	2	Ga-Abange	None	1	1	0	0	1	0	0	0	0	0	0	1	1	1	0	0	0	0	0	0	1	1	1	0	0	0	0	0	0	0	0	1	0	1
No	WashingDirty	Hospital	CostTravel	Christian	4	1	1	Ga-Abange	Primary	1	0	0	1	0	0	0	0	0	0	0	0	0	1	1	0	1	0	0	0	0	1	1	0	0	0	0	0	0	0	1	1	0	1
Ulcer	Germs	Nurse	Time	Christian	4	2	2	Akan	Middle	1	1	1	1	1	0	0	0	0	0	0	1	1	1	1	0	0	0	0	0	1	1	1	0	0	0	0	0	0	0	0	0	0	0
Ulcer	Contact	Nurse	Time	Christian	4	3	2	Akan	Middle	1	0	1	0	0	0	0	0	0	0	0	1	1	1	0	0	0	0	0	0	1	1	1	0	0	0	0	1	0	0	0	1	0	0
No	Germs	Hospital	CostTravel	Christian	4	2	2	Akan	Primary	1	1	0	0	0	0	0	0	0	1	0	0	0	1	1	0	1	0	0	0	0	1	1	0	0	0	0	0	0	0	0	1	0	0
No	Germs	Nurse	Time	Christian	1	1	1		Senior	0	1	1	1	1	0	0	0	0	0	0	1	0	0	0	0	0	0	0	0	1	1	1	0	0	0	0	0	0	0	1	0	0	1
No	Germs	Nurse	Time	Christian	3	1	1	Ga-Abange	None	1	1	0	1	0	0	0	0	0	0	0	1	1	0	1	0	0	0	0	0	1	1	1	0	0	0	0	0	0	0	0	0	0	0
No	Germs	Hospital	CostTreatment	Christian	4	2	2	Ewe	Middle	0	1	0	1	0	0	0	0	0	1	0	0	0	1	0	0	1	0	0	0	0	0	1	0	0	0	0	0	0	0	0	1	0	1
Ulcer	Contact	Nurse	CostTreatment	Christian	4	3	1	Akan	None	1	0	1	1	0	0	0	0	0	0	0	1	0	0	0	0	1	0	0	0	0	0	1	0	0	0	0	0	0	0	1	0	0	1
Papilloma	Germs	Doctor	CostTreatment	Christian	4	3	1	Akan	Middle	1	1	1	1	1	0	0	0	0	0	0	0	1	0	0	0	0	0	0	0	0	0	1	1	1	0	0	0	0	0	0	0	0	0
	Germs	Doctor	PreviousExperience	Christian	4	2	2	Akan	Middle	1	1	1	0	0	0	1	1	0	0	1	0	1	0	0	0	0	0	0	0	0	0	0	0	1	0	0	0	0	0	0	1	0	0
No	Germs	Doctor	CostTravel	Christian	4	2	1	Akan	Middle	1	1	0	1	1	0	0	0	0	0	0	0	1	0	1	0	0	0	1	0	0	1	1	0	0	0	0	0	0	0	0	0	0	1
No	WashingDirty	Hospital	7	Christian	3	2	2	Akan	Middle	1	0	0	1	0	0	0	0	0	0	0	0	0	1	0	0	0	0	0	0	0	0	0	0	0	0	0	0	0	0	1	0	0	0
No	Germs	Nurse	CostTravel	Christian	1	3	1	Akan	Middle	0	1	1	1	0	0	0	0	0	0	0	1	1	1	1	0	0	0	0	0	0	1	1	0	0	0	0	0	0	0	1	1	0	1
Ulcer	Germs	Nurse	CostTreatment	Christian	3	2	2	Akan	None	1	1	1	1	0	0	0	0	0	0	0	1	0	0	0	0	0	0	0	0	0	0	1	0	1	0	0	0	0	0	0	0	0	1
No	Germs	Doctor	CostTreatment	Christian	4	1	1	Ewe	Middle	1	1	0	0	0	0	0	0	0	0	0	0	1	0	0	0	0	0	0	0	0	0	1	0	0	0	0	0	0	0	0	0	0	1
Plantar	Germs	Doctor	CostTravel	Christian	1	1	2	Akan	Middle	1	1	0	0	0	0	0	0	0	0	0	0	1	0	1	0	0	0	0	0	0	1	1	0	0	0	0	0	0	0	0	0	0	1
No	DrinkingDirty	Nurse	Time	Traditionalist	2	1	1		None	1	0	0	0	1	0	0	0	0	0	0	1	1	0	1	0	0	0	0	0	1	1	1	0	0	0	0	0	0	0	1	1	0	0
No	Witch	WitchDoctor	WhatFamilyThink	Christian	4	3	2		Primary	0	0	0	0	0	0	1	1	0	0	1	0	0	0	0	1	0	0	0	0	0	0	0	1	0	0	0	0	0	0	1	1	0	0
No	Germs	Doctor	Time	Muslim	1	2	2	Ewe	Middle	1	1	1	0	0	0	0	0	0	0	0	0	1	0	1	0	0	0	0	0	1	1	1	0	0	0	0	0	0	0	0	0	0	0
No	Germs	Doctor	WhatFamilyThink	Christian	1	3	1	Northern	Senior	1	1	1	1	1	0	0	0	0	0	0	0	1	0	1	0	0	0	0	0	0	0	0	1	0	0	0	0	0	0	0	0	0	0
No	Germs	Nurse	Time	Muslim	4	2	2	Northern	Middle	1	1	1	1	1	0	0	0	0	0	0	1	1	1	1	0	0	0	0	0	1	1	1	0	0	1	0	0	0	0	0	1	0	0
No	Contact	Nurse	CostTravel	Christian	1	4	2		Tertiary	1	0	1	1	1	1	0	0	0	1	0	1	1	1	0	0	0	0	0	0	0	1	1	0	0	0	1	1	0	0	0	1	0	1
No	Germs	Hospital	CostTreatment	Christian	4	2	2	Akan	Primary	1	1	0	0	0	0	0	0	0	1	0	0	0	1	0	0	0	0	0	0	0	0	1	0	0	0	0	0	0	0	0	0	0	1
No	Germs	Hospital	CostTreatment	Muslim	1	1	2	Northern	Middle	1	1	0	1	0	0	0	0	0	0	0	0	0	1	0	0	0	0	0	0	0	0	1	0	0	0	0	0	0	0	0	0	0	1
No	Contact	Doctor	CostTravel	Christian	4	2	1	Akan	None	1	0	1	1	1	1	0	0	0	1	0	0	1	1	1	0	1	0	0	0	0	1	1	0	0	1	1	1	0	0	0	0	0	1
Ulcer	Germs	Nurse	CostTravel	Muslim	2	2	2	Northern	None	1	1	1	1	0	0	0	0	0	0	0	1	1	0	0	0	0	0	0	0	0	1	1	0	0	0	0	0	0	0	0	0	0	1
Ulcer	Germs	Doctor	CostTravel	Christian	1	3	2	Akan	Middle	1	1	1	1	1	0	0	0	0	0	0	0	1	0	1	0	1	0	0	0	0	1	1	0	0	1	1	1	0	0	0	1	0	1
No	Germs	Hospital	CostTreatment	Christian	4	1	1	Akan	Middle	1	1	1	1	1	1	1	0	0	0	1	0	0	1	0	0	1	0	0	0	0	0	1	0	0	0	0	0	0	0	0	0	0	1
No	Germs	Hospital	CostTreatment	Christian	4	2	2	Ga-Abange	Middle	1	1	1	1	0	0	0	0	0	0	0	0	0	1	0	0	1	0	0	0	0	0	1	1	0	0	0	0	0	0	0	0	0	1
No	Germs	Nurse	CostTreatment	Christian	4	2	1	Akan	Middle	0	1	1	1	1	1	0	0	0	1	0	1	1	1	1	0	1	0	1	0	0	0	1	0	0	0	0	0	0	0	0	0	0	1
No	Germs	Nurse	CostTravel	Muslim	4	2	2	Northern	None	1	1	1	1	1	0	1	0	0	1	1	1	1	1	1	0	1	0	1	0	0	1	1	0	0	1	0	1	0	0	0	0	0	1
No	Germs	Nurse	CostTravel	Christian	4	3	2	Akan	Middle	1	1	0	0	1	0	0	0	0	1	0	1	0	0	1	0	0	0	0	0	0	1	1	0	0	0	1	1	0	1	0	1	0	1
Papilloma	Germs	Nurse	CostTravel	Christian	4	2	1	Akan	Senior	1	1	1	0	0	0	0	0	0	1	0	1	0	0	1	0	0	0	0	0	0	1	1	0	0	0	1	1	0	1	0	1	0	1
No	Germs	Nurse	CostTravel	Christian	4	3	2	Akan	Middle	1	1	1	1	1	1	0	0	0	0	0	1	0	0	1	0	1	0	0	0	0	1	1	0	0	0	1	1	0	0	0	1	0	0
No	Germs	Hospital	CostTravel	Christian	4	2	2	Northern	None	1	1	1	1	0	0	0	0	0	0	0	0	0	1	0	0	1	0	0	0	0	1	1	0	0	0	1	0	0	0	0	1	0	1
No	Contact	Hospital	CostTravel	Christian	4	2	2	Ewe	Middle	1	0	1	1	0	0	0	0	0	1	0	0	0	1	1	0	1	0	0	0	0	1	1	0	0	0	0	1	0	0	1	0	0	0
No	Germs	Nurse	CostTravel	Christian		2	1	Akan	Middle	1	1	1	1	1	0	1	1	1	0	1	1	1	0	0	0	1	0	0	0	0	1	1	0	0	0	1	1	0	1	1	1	0	1
No	Germs	Hospital	Time	Christian	4		2	Ewe	Middle	0	1	1	1	1	1	1	0	0	0	1	0	0	1	1	0	0	0	0	1	1	1	1	0	0	0	1	1	0	1	1	1	0	1
No	Germs	Nurse	Time	Christian	4		1	Ga-Abange	Middle	1	1	0	1	1	0	1	1	0	0	1	1	0	1	1	0	1	0	0	0	1	1	1	0	0	1	1	1	0	1	1	1	0	1
No	Germs	Nurse	Time	Christian	4		2	Akan	Middle	1	1	1	1	1	0	1	1	1	1	1	1	0	1	1	1	1	0	0	1	1	1	1	0	0	0	1	1	1	1	1	1	0	1
No	Germs	Nurse	Time	Muslim	4	2	1		Senior	1	1	1	1	1	0	1	1	0	0	1	1	0	1	0	0	1	0	0	1	1	1	1	0	0	0	1	1	1	1	1	1	0	1
No		Nurse	CostTravel	Christian	1		1	Akan	Middle	1	0	1	0	1	1	1	0	0	0	1	1	0	0	1	0	0	0	0	0	0	1	1	1	0	0	0	0	0	0	1	1	0	1
No	Germs	Nurse	Time	Muslim	4		1		Senior	1	1	1	1	1	0	1	1	0	0	1	1	0	1	0	0	1	0	0	1	1	1	1	0	0	0	1	1	1	1	1	1	0	1
No	Germs	Nurse	CostTravel	Christian	4		2	Akan	Primary	1	1	1	1	0	0	1	0	0	1	1	1	0	1	1	0	1	0	0	1	0	1	1	0	0	0	1	1	1	1	1	1	0	1
No	Germs	Nurse	CostTravel	Muslim	4	2	1	Akan	Middle	0	1	1	1	1	0	0	0	1	0	1	1	0	1	1	0	1	0	0	0	0	1	1	0	0	0	1	1	1	1	0	1	0	1
No	Germs	Nurse	CostTravel	Christian	4		2		None	1	1	1	1	1	1	0	0	0	1	0	1	0	1	0	0	1	0	1	1	0	1	1	0	0	0	0	0	0	0	1	1	0	1
Ulcer	Contact	Nurse	CostTravel	Christian	4		1	Ga-Abange	None	1	0	1	1	0	0	0	0	0	0	0	1	0	1	0	0	0	0	0	1	0	1	1	0	0	0	0	1	1	0	1	1	0	1
No	Germs	Nurse	CostTravel	Christian	4		1	Akan	Primary	1	1	1	1	1	1	1	1	1	1	1	1	0	1	1	0	1	0	0	1	0	1	1	0	1	1	1	1	0	1	1	1	0	1
No	Contact	Nurse	Time	Christian	4		2	Akan	Middle	1	0	1	1	1	0	1	1	0	1	1	1	0	1	1	0	1	0	0	1	1	1	1	0	0	0	1	1	0	1	1	1	0	1
No	Germs	Nurse	CostTravel	Christian	3		1	Akan	Primary	1	1	1	1	1	0	0	0	0	1	0	1	0	1	1	0	1	0	0	0	0	1	1	0	0	0	1	1	0	1	1	1	0	1
No	Germs	Nurse	Time	Christian	4		2	Akan	Primary	1	1	1	1	1	1	1	0	1	1	1	1	0	1	1	0	0	0	0	1	1	1	1	0	0	0	1	1	0	1	1	1	0	1
No	Contact	Nurse	CostTravel	Christian	4	3	1	Akan	Middle	1	0	1	0	1	0	1	0	0	1	1	1	0	0	1	0	0	0	0	0	0	1	1	0	0	0	0	1	0	0	0	1	0	1
Papilloma	Germs	Hospital	CostTravel	Christian	4	2	1	Ewe	Primary	1	1	1	1	0	0	0	0	0	1	0	0	0	1	0	0	1	0	0	0	0	1	1	0	0	0	0	1	0	0	0	0	0	0
No	Germs	Nurse	CostTravel	Christian	4	2	2	Akan	Middle	1	1	1	1	0	0	0	0	0	1	0	1	0	1	1	0	1	0	0	0	0	1	1	0	0	0	0	1	0	0	0	1	0	1
No	Germs	Hospital	CostTravel	Muslim	1	2	1	Northern	Middle	1	1	1	1	1	0	1	0	0	1	1	0	0	1	1	0	0	0	0	1	0	1	1	0	0	0	0	1	0	0	0	0	0	1
No	Germs	Nurse	CostTravel	Christian	4	2	1	Akan	Middle	1	1	1	1	1	0	0	1	1	0	1	1	0	1	0	1	1	0	0	0	0	1	1	0	0	0	1	1	0	0	0	1	0	1
No	Contact	Nurse	CostTravel	Christian	4	2	2	Ewe	Middle	1	0	1	1	0	0	1	0	0	0	1	1	0	1	1	0	0	0	0	0	0	1	1	0	0	0	1	1	0	0	0	0	0	1
No	Germs	Hospital	CostTravel	Christian	1	2	1	Ewe	Primary	1	1	1	1	0	0	0	0	0	0	0	0	0	1	1	0	1	0	0	0	0	1	1	0	0	0	1	1	0	0	0	0	0	1
No	Germs	Hospital	Time	Christian	1	1	2	Northern	Primary	1	1	1	1	1	0	0	0	0	0	0	0	0	1	1	0	0	0	0	0	1	1	1	0	0	0	0	1	0	0	0	1	0	1
No	Contact	Hospital	CostTreatment	Christian	1	1	1	Akan	Middle	1	0	1	1	1	0	0	0	0	0	0	0	0	1	1	0	1	0	0	0	0	0	1	0	0	0	0	0	0	0	1	0	0	1
No	Germs	Hospital	CostTravel	Christian	4	3	1		Middle	1	1	1	1	1	0	0	0	0	0	0	0	0	1	1	0	1	0	0	0	0	1	1	0	0	0	1	1	0	0	0	0	0	1
No	Other	Hospital	CostTreatment	Christian	4	1	2	Ga-Abange	Middle	1	0	0	0	0	0	0	0	0	1	0	0	0	1	0	1	1	0	0	0	0	0	1	0	0	0	1	1	0	0	0	0	0	1
No	Germs	Hospital	CostTravel	Christian	2	1		Ewe	None	1	1	0	0	1	0	0	0	0	1	0	0	0	1	1	0	0	0	0	0	0	1	1	0	0	0	1	0	0	0	0	1	0	0
No	Germs	Hospital	CostTreatment	Christian	4	2	2	Akan	None	1	1	1	1	1	0	0	0	0	0	0	0	0	1	1	0	0	0	0	0	0	0	1	0	0	0	0	1	0	0	0	1	0	0
No	Germs	Hospital	Time	Christian	4	2	2	Ewe	None	1	1	1	1	1	0	0	0	0	0	0	0	0	1	1	0	1	0	0	0	1	1	1	0	0	0	1	0	0	0	0	0	0	1
No	Contact	Hospital	CostTreatment	Christian	4	2	1	Akan	Primary	1	0	1	1	1	0	0	0	0	0	0	0	0	1	1	0	1	0	0	0	0	0	1	0	0	0	0	1	0	0	0	1	0	1
No	Germs	Hospital	Time	None	1	1	1	Akan	None	0	1	1	0	1	0	0	0	0	0	0	0	0	1	1	0	1	0	0	0	1	0	1	0	0	0	0	1	0	0	0	1	0	0
No	Germs	Nurse	CostTreatment	Christian	4	2	2	Akan	None	1	1	1	0	0	0	0	0	0	1	0	1	0	1	1	0	0	0	0	0	0	0	1	0	0	0	1	0	0	0	1	0	0	1
No	Germs	Hospital	CostTreatment	Christian	4	2	2		None	1	1	0	1	0	0	0	0	0	0	0	0	0	1	1	0	0	0	0	0	0	0	1	0	0	0	0	0	0	0	0	1	0	0
No	Germs	Nurse	CostTreatment	Christian	4	2	1	Ga-Abange	None	1	1	0	0	0	0	0	0	0	0	0	1	0	1	0	0	0	0	0	0	0	0	1	0	0	0	0	1	0	0	0	0	0	0
No	Germs	Nurse	CostTravel	Christian	4	2	2	Ga-Abange	Primary	1	1	0	0	0	0	0	0	0	0	0	1	0	1	0	0	0	0	0	0	0	1	1	0	0	0	1	0	0	0	0	0	0	1
No	WashingDirty	Nurse	CostTravel	Traditionalist	4	2	1	Ga-Abange	Middle	1	0	0	1	0	0	0	0	0	0	0	1	0	1	1	0	0	0	0	0	0	1	0	0	0	0	0	1	0	0	0	1	0	0
No	WashingDirty	Nurse	CostTreatment	Christian	4	3	2	Akan	Primary	1	0	0	1	0	0	0	0	0	0	0	1	0	1	0	0	0	0	0	0	0	0	1	0	0	0	0	1	0	0	0	0	0	0
Papilloma	Germs	Hospital	Time	Christian	4	2	1	Ewe	Primary	1	1	0	0	1	0	0	0	0	0	0	0	0	1	0	0	0	0	0	0	1	0	1	0	0	0	1	0	0	0	1	0	0	0
No	DrinkingDirty	Hospital	CostTravel	Christian	1	1	2	Ewe	Senior	0	0	0	0	1	0	0	0	0	1	0	0	0	1	0	0	0	0	0	0	0	1	1	0	0	0	0	0	0	1	1	1	0	1
No	DrinkingDirty	Hospital	Time	Christian	4	2	2	Akan	Middle	1	0	0	0	1	1	0	0	0	0	0	0	0	1	0	0	0	0	0	0	1	0	1	0	0	0	1	0	0	1	0	1	0	1
No	Germs	Hospital	Time	Christian	4	2	1	Ewe	Primary	1	1	0	1	1	0	0	0	0	1	0	0	0	1	0	0	1	0	0	0	1	1	1	0	0	0	1	0	0	1	0	0	0	1
Ulcer	Germs	Nurse	CostTreatment	Christian	4	2	1	Akan	Middle	1	1	1	1	0	0	0	0	0	0	0	1	1	0	1	0	0	0	0	0	0	0	1	0	0	0	0	0	0	0	1	1	0	1
No	Germs	Nurse	CostTreatment	Christian	3	2	2	Ga-Abange	Primary	0	1	0	1	1	0	0	0	0	0	0	1	0	1	0	0	1	0	0	0	0	0	1	0	0	0	0	0	0	0	1	1	0	1
No	Germs	Nurse	Time	Christian	2	1	1	Ga-Abange	None	1	1	0	0	1	0	0	0	0	0	0	1	1	0	1	0	0	0	0	0	1	0	1	0	0	0	0	1	0	0	0	1	0	0
No	Germs	Nurse	CostTreatment	Christian	1	1	2	Ewe	Senior	0	1	1	1	0	0	0	0	0	0	0	1	1	0	0	0	1	0	0	0	0	0	1	0	0	0	0	0	0	0	1	1	0	1
No	Germs	Doctor	CostTreatment	Christian	4		1	Ga-Abange	None	1	1	1	1	1	0	0	0	0	0	0	0	1	0	1	0	1	0	0	0	0	0	1	0	0	0	1	0	0	0	1	1	0	1
Ulcer	Germs	Hospital	CostTravel	Christian	1	2	2	Akan	Middle	1	1	0	0	1	0	0	0	0	0	0	0	0	1	0	0	0	0	0	0	0	1	1	0	0	0	0	0	0	0	0	0	0	1
No	11	Hospital	7	Christian	4	3	2	Ewe	Middle	1	0	0	0	0	0	0	0	0	0	0	0	0	1	0	0	0	0	0	0	0	0	0	0	0	0	0	0	0	0	0	0	0	0
Ulcer	Germs	Hospital	CostTravel	Christian	1	1	2	Akan	Middle	1	1	0	0	1	0	0	0	0	0	0	0	0	1	0	0	0	0	0	0	0	1	1	0	0	0	1	1	0	0	0	0	0	1
No	11	Hospital	CostTravel	Christian	4	2	2	Ga-Abange	None	1	0	0	0	0	0	0	0	0	0	0	0	0	1	1	0	0	0	0	0	0	1	1	0	0	0	0	0	0	0	0	0	0	1
Ulcer	Germs	Hospital	CostTravel	Christian	1	3	1	Akan	Primary	1	1	0	0	1	0	0	0	0	0	0	0	0	1	0	0	0	0	0	0	0	1	1	0	0	0	0	0	0	0	0	0	0	0
No		Hospital		None	1	2	1	Akan	Middle	1	0	0	0	0	0	0	0	0	0	0	0	0	1	0	0	0	0	0	0	0	0	0	0	0	0	0	0	0	0	0	0	0	1
Ulcer	Germs	Nurse	CostTreatment	Christian	4	1	2	Ga-Abange	Senior	1	1	0	0	1	0	0	0	0	0	0	1	0	1	0	0	0	0	0	0	0	0	1	0	0	0	0	1	0	0	0	1	0	0
No	11	Hospital	CostTravel	Christian	1	1	1	Akan	Primary	1	0	0	0	0	0	0	0	0	0	0	0	0	1	1	0	0	0	0	0	0	1	1	0	0	0	0	0	0	0	0	0	0	1
Ulcer	Germs	Nurse	Time	Christian	1	2	1	Akan	Middle	1	1	0	0	0	0	0	0	0	1	0	1	0	1	0	0	0	0	0	0	1	1	1	0	0	0	0	1	0	0	0	0	0	0
No	Germs	Hospital	CostTravel	None	4	2	1	Ga-Abange	Primary	0	1	0	0	1	0	0	0	0	0	0	0	0	1	0	0	0	0	0	0	0	1	1	0	0	0	0	0	0	0	0	0	0	0
No		Hospital		Christian	4	2	2	Akan	Senior	1	0	0	0	0	0	0	0	0	0	0	0	0	1	0	0	0	0	0	0	0	0	0	0	0	0	0	0	0	0	0	0	0	1
No	DrinkingDirty	Hospital	CostTravel	Christian	4	2	2	Akan	Middle	1	0	0	0	1	1	0	0	0	0	0	0	0	1	0	0	0	0	0	0	0	1	1	0	0	0	0	0	0	0	0	0	0	1
No	Contact	Hospital		Christian	1	2	2		Primary	1	0	1	0	0	1	0	0	0	0	0	0	0	1	0	0	0	0	0	0	0	0	0	0	0	0	0	1	0	0	1	0	0	1
Papilloma	Germs	Traditional	CostTravel	Christian	4	2	1	Akan	Primary	1	1	1	0	0	0	0	0	0	0	0	0	0	0	1	0	1	0	0	0	0	1	0	0	0	0	0	0	0	1	0	0	0	0
No	11	Hospital	CostTravel	Christian	4		1	Akan	Primary	1	0	0	0	0	0	0	0	0	0	0	0	0	1	1	0	0	0	0	0	0	1	1	0	0	0	0	0	0	0	0	0	0	1
Ulcer	Germs	Nurse	CostTreatment	Christian	1	1	1	Ga-Abange	Primary	1	1	0	0	0	0	0	0	0	0	0	1	0	1	0	0	0	0	0	0	0	0	1	0	0	0	0	1	0	0	0	1	0	1
Papilloma	Insect	Hospital	CostTravel	Christian	4	2	2	Akan	Primary	1	0	0	0	0	1	0	0	0	0	0	0	0	1	0	0	0	0	0	0	0	1	0	0	0	0	0	0	0	0	0	0	0	0
Ulcer	11	Nurse	CostTreatment	Christian	1	2	2	Ga-Abange	Senior	1	0	0	0	0	0	0	0	0	0	0	1	0	0	0	0	1	0	0	0	0	0	1	0	0	0	1	1	0	0	0	0	0	0
No	11	Hospital		None	1	1	1		Primary	1	0	0	0	0	0	0	0	0	0	0	0	0	1	0	0	0	0	0	0	0	0	0	0	0	0	0	0	0	0	0	0	0	0
No	WashingDirty	Hospital	CostTreatment	Christian	4	2	2	Akan	Primary	1	0	0	1	1	0	0	0	0	0	0	0	0	1	0	0	0	0	0	0	0	0	1	0	0	0	0	0	0	0	0	0	0	1
No	DrinkingDirty	Hospital	CostTreatment	Christian	4	2	2	Akan	Primary	1	0	0	0	1	1	0	0	0	0	0	0	0	1	0	0	0	0	0	0	0	0	1	0	0	0	0	0	0	0	0	0	0	1
	Germs	Hospital	CostTravel	Christian	2	2	2	Akan	Primary	1	1	0	0	0	0	0	0	0	0	0	0	0	1	0	0	0	0	0	0	0	1	1	0	0	0	0	0	0	0	0	0	0	0
No	Germs	Hospital	Time	Christian	1	1	1	Ewe	Primary	1	1	0	0	0	1	0	0	0	0	0	0	0	1	0	0	0	0	0	0	1	1	1	0	0	0	0	0	0	0	0	0	0	0
No	11	Hospital	CostTravel	Christian	1	2	1	Akan	Senior	1	0	0	0	0	0	0	0	0	0	0	0	0	1	0	0	0	0	0	0	0	1	1	0	0	0	0	0	0	0	0	0	0	0
Papilloma	Germs	Hospital	CostTreatment	Christian	4	2	1	Akan	Primary	1	1	1	0	1	1	0	0	0	0	0	0	0	1	1	0	0	0	0	0	0	0	1	0	0	0	0	0	0	0	0	1	0	0
No		Hospital	CostTravel	Christian	2	1	2	Ewe	Primary	1	0	0	0	0	0	0	0	0	0	0	0	0	1	0	0	0	0	0	0	0	1	0	0	0	0	0	0	0	0	0	0	0	0
No	Germs	Hospital	CostTreatment	Christian	2	1	2	Akan	Primary	1	1	0	0	0	0	0	0	0	0	0	0	0	1	0	0	0	0	0	0	0	0	1	0	0	0	0	0	0	0	0	0	0	1
No	Germs	Nurse	CostTravel	Christian	1	1	1	Akan	Senior	1	1	0	0	1	0	0	0	0	0	0	1	0	1	0	0	0	0	0	0	0	1	1	0	0	0	0	0	0	0	0	0	0	1
Papilloma	Germs	Nurse	CostTravel	Christian	1	4	1	Ga-Abange	Senior	1	1	0	0	1	0	0	0	0	0	0	1	0	1	0	0	0	0	0	0	0	1	1	0	0	0	0	0	0	0	0	0	0	1
Ulcer	Germs	Nurse	CostTravel	Christian	4	2	1	Akan	Primary	1	1	0	0	1	1	0	0	0	0	0	1	0	1	1	0	0	0	0	0	0	1	0	0	0	0	0	1	0	1	0	0	0	0
No	10	Doctor	CostTravel	Christian	1	2	1	Ga-Abange	Middle	1	0	0	0	0	0	0	0	0	0	0	0	1	0	0	0	0	0	0	1	0	1	1	0	0	0	0	0	0	0	0	0	0	1
No	Germs	Doctor		Muslim	2	2	2	Northern	None	1	1	0	0	1	1	0	0	0	0	0	0	1	0	0	0	0	0	0	0	0	0	0	0	0	0	0	0	0	0	0	0	0	0
No	Germs	Doctor		Muslim	1	1	2	Ga-Abange	Middle	0	1	0	0	1	0	0	0	0	0	0	0	1	0	0	0	0	0	0	0	0	0	0	0	0	0	0	0	0	0	0	0	0	0
Ulcer	Germs	Hospital	CostTravel	Christian	4	2	2	Akan	Primary	1	1	1	0	1	0	0	0	0	0	0	0	0	1	0	0	1	0	0	0	0	1	0	0	0	0	0	0	0	0	0	0	0	0
Ulcer	Germs	Hospital		Christian	4	1	2	Akan	Middle	1	1	0	0	0	0	0	0	0	0	0	0	0	1	0	0	0	0	0	0	0	0	0	0	0	0	1	1	0	0	0	0	0	0
No	Witch	Doctor	CostTravel	Christian	2	1	2	Ewe	None	1	0	0	0	0	0	1	1	0	0	1	0	1	0	0	0	0	0	0	0	0	1	1	0	0	0	0	1	0	1	0	1	0	1
Ulcer	Germs	Doctor	CostTravel	Christian	4	2	2		None	1	1	0	0	1	0	0	0	0	0	0	0	1	0	0	0	0	0	0	0	0	1	0	0	0	0	0	0	0	0	0	0	0	1
Papilloma	Germs	Nurse	CostTreatment	Christian	4	3	1	Ewe	Senior	1	1	1	1	1	0	0	0	0	0	0	1	0	0	0	0	0	0	0	0	0	0	1	0	0	0	0	0	0	0	1	1	0	0
No	10	Nurse	Time	Christian	1	2	2	Akan	Middle	0	0	0	0	0	0	0	0	0	0	0	1	0	0	0	0	0	0	0	0	1	1	1	0	0	0	0	0	1	0	0	0	0	1
No	Germs	Nurse	Time	Christian	1	1	2	Akan	None	1	1	0	0	0	0	0	0	0	0	0	1	1	0	1	0	0	0	0	0	1	1	1	0	0	0	0	0	0	0	1	1	0	1
No		Nurse	Time	Christian	1	2	1	Akan	Middle	1	0	0	0	0	0	0	0	0	0	0	1	0	1	1	0	0	0	0	0	1	1	1	0	0	0	0	0	0	0	1	0	0	1
No	Germs	Nurse	CostTravel	Christian	1	4	1	Northern	Tertiary	1	1	1	1	1	1	1	1	0	1	1	1	0	1	1	0	0	0	0	0	0	1	1	0	0	0	1	1	0	1	0	1	0	1
No	Germs	Hospital	CostTravel	Christian	3	2	2	Ewe	Middle	0	1	0	0	0	0	0	0	0	1	0	0	0	1	1	0	1	0	0	0	0	1	1	0	0	0	0	0	0	0	1	1	0	1
No	Germs	Nurse	Time	Christian	1	3	1	Akan	None	0	1	0	1	0	0	0	0	0	0	0	1	1	1	0	0	0	0	0	0	1	1	1	0	0	0	0	0	0	0	1	0	0	1
No	Germs	Traditional	CostTreatment	Traditionalist	4	2	1		Middle	0	1	0	0	0	0	0	0	0	1	0	0	0	0	1	0	0	0	0	0	0	0	1	0	0	0	1	0	0	0	1	1	0	1
No	Germs	Nurse	CostTreatment	Christian	3	3	1		None	0	1	0	0	1	0	0	0	0	1	0	1	0	0	0	0	0	0	0	0	0	0	1	0	0	0	0	0	0	0	0	1	0	1
No	Germs	Traditional	7	Christian	3	2	2	Akan	Middle	0	1	0	1	0	1	0	0	0	0	0	0	0	0	1	0	0	0	0	0	0	0	0	0	0	0	0	0	0	0	1	1	0	0
No	10	Nurse	7	None	1	1	2	Northern	None	1	0	0	0	0	0	0	0	0	0	0	1	0	0	0	0	0	0	0	0	0	0	0	0	0	0	0	0	0	1	0	0	0	1
No	Germs	Hospital	Time	Christian	2		2	Akan	Primary	1	1	1	1	1	1	0	0	0	0	0	0	0	1	0	0	0	0	0	0	1	1	1	0	0	0	0	0	0	1	1	1	0	0
Bony Yaws	Germs	Hospital	Time	Christian	4	1	2	Akan	Middle	1	1	0	0	0	1	0	0	0	1	0	0	0	1	0	0	0	0	0	0	1	0	1	0	0	0	0	0	0	1	0	1	0	1
Ulcer	Germs	Hospital	CostTreatment	None	4	2	1	Akan	Middle	1	1	0	0	1	0	0	0	0	1	0	0	0	1	0	0	0	0	0	0	0	0	1	0	0	0	0	0	0	0	1	1	0	0
No	Germs	Hospital	7	Christian	4	1	1	Akan	Middle	0	1	0	1	0	0	0	0	0	0	0	0	0	1	0	0	0	0	0	0	0	0	0	0	0	0	0	0	0	0	1	1	0	0
No	Curse	WitchDoctor	Time	Christian	1	1	1	Akan	Middle	0	0	0	0	0	0	0	1	0	0	1	0	0	0	0	1	0	0	0	0	1	0	0	0	0	0	0	0	0	0	1	1	0	0
No	Germs	Hospital	CostTreatment	Christian	4	2	2	Ga-Abange	Primary	0	1	0	0	1	0	0	0	0	0	0	0	0	1	0	0	0	0	0	0	0	0	1	0	0	0	0	0	0	0	0	1	0	0
No	Germs	Hospital	CostTreatment	Christian	4	2	2		Middle	0	1	0	0	1	0	0	0	0	0	0	0	0	1	0	0	0	0	0	0	0	0	1	0	0	0	0	0	1	0	0	0	0	0
No	Germs	WitchDoctor	CostTreatment	Christian	4		2	Ga-Abange	Primary	1	1	1	1	0	0	0	0	0	0	0	0	0	0	0	1	0	0	0	0	0	0	1	0	0	0	0	0	1	0	0	1	0	1
No	Germs	Hospital	CostTreatment	Christian	1	1	2	Ga-Abange	Middle	1	1	0	1	0	0	0	0	0	0	0	0	0	1	0	0	0	0	0	0	0	0	1	0	0	0	0	1	0	0	0	0	0	1
No	Germs	Nurse	7	Christian	1	2	1	Akan	None	0	1	1	1	0	0	0	0	0	0	0	1	1	0	0	0	0	0	0	0	0	0	0	0	0	0	0	0	0	1	0	1	0	1
No	Germs	Hospital	CostTreatment	Christian	4	1	2	Akan	Middle	0	1	0	0	1	0	0	0	0	0	0	0	0	1	0	0	0	0	0	0	0	0	1	0	0	0	1	0	0	1	1	1	0	0
No	Germs	Nurse	7	None	4	2	1	Akan	None	0	1	0	0	1	0	0	0	0	1	0	1	0	0	0	0	0	0	0	0	0	0	0	0	0	0	1	0	0	0	1	0	0	0
No	Germs	Nurse	7	Christian	4	2	1	Akan	None	1	1	0	1	0	0	0	0	0	1	0	1	0	0	0	0	0	0	0	0	0	0	0	0	0	0	1	0	0	1	0	1	0	0
No	Germs	Hospital	CostTravel	Christian	3	3	2	Ga-Abange	Middle	0	1	0	0	1	0	0	0	0	0	0	0	0	1	0	0	0	0	0	0	0	1	0	0	0	0	0	0	1	1	0	1	0	0
No	Curse	WitchDoctor	CostTravel	Christian	3	1	1	Akan	None	1	0	0	0	0	0	0	1	0	0	1	0	0	0	0	1	0	0	0	0	0	1	1	0	0	0	0	0	0	1	0	1	0	0
No	Germs	Hospital	CostTreatment	Christian	4	1	1		Middle	1	1	0	1	0	0	0	0	0	1	0	0	0	1	0	0	0	0	0	0	0	0	1	0	0	0	1	0	0	1	1	0	0	0
No	Germs	Hospital	CostTreatment	Christian	3	2	2	Akan		0	1	0	0	1	0	0	0	0	0	0	0	0	1	0	0	0	0	0	0	0	0	1	0	0	0	0	0	0	1	0	1	0	0
No	Germs	Hospital	Time	Christian	1	1	2		Senior	0	1	1	1	1	1	0	0	0	0	0	0	0	1	0	0	0	0	0	0	1	1	1	0	0	0	0	0	0	1	1	1	0	0
Bony Yaws	Germs	Hospital	7	Christian	4	4	1	Ga-Abange	Tertiary	1	1	0	0	1	0	0	0	0	1	0	0	0	1	0	0	0	0	0	0	0	0	0	0	0	0	0	0	1	1	0	1	0	0
No	Germs	Nurse	CostTravel	Traditionalist	4	2	2	Ewe	None	1	1	1	1	0	1	0	0	0	0	0	1	1	1	0	0	0	0	0	0	0	1	1	0	0	0	0	0	0	0	1	1	0	0
No	Germs	Nurse	CostTravel	Traditionalist	1	3	1	Akan	Senior	1	1	1	0	0	1	0	0	0	0	0	1	1	1	0	0	0	0	0	0	0	1	1	0	0	0	0	0	0	0	1	1	0	0
No	Germs				1	2	1	Ewe	Middle	1	1	1	0	0	1	0	0	0	0	0	0	0	0	0	0	0	0	0	0	0	0	0	0	0	0	0	0	0	0	1	1	0	0
Papilloma	Germs	Nurse	CostTravel	Christian	4	2	1		Middle	1	1	1	0	0	1	0	0	0	0	0	1	1	1	0	0	0	0	0	0	0	1	1	0	0	0	0	0	0	0	1	1	0	0
Ulcer	Germs	Nurse	CostTravel	Traditionalist	4	3	2	Ewe	Middle	1	1	1	0	0	1	0	0	0	0	0	1	1	1	0	0	0	0	0	0	0	1	0	0	0	0	0	0	0	0	1	1	0	0
No	Germs	Nurse	Time	None		2	1	Akan	Middle	1	1	1	0	0	1	0	0	0	0	0	1	1	1	0	0	0	0	0	0	1	1	0	0	0	0	0	0	0	0	1	1	0	0
Papilloma	Germs	Nurse	CostTravel	Christian	4	2	1	Akan	Middle	1	1	1	0	0	1	0	0	0	0	0	1	1	1	0	0	0	0	0	0	0	1	0	0	0	0	0	0	0	0	1	1	0	0
No	Germs	Nurse	Time	Christian	3	3	1	Akan	Middle	0	1	1	1	1	1	0	0	0	0	0	1	1	0	0	0	1	0	0	0	1	1	1	0	0	0	0	0	0	0	1	0	0	0
No	Germs	Nurse		None	2	1	2		None	1	1	1	1	1	0	1	0	0	0	1	1	1	0	0	0	0	0	0	0	0	0	0	0	0	0	0	0	0	0	0	0	0	0
No	Germs	Nurse	Time	Christian	4	2	1	Ga-Abange	Primary	1	1	0	0	0	0	0	0	0	0	0	1	1	1	0	0	0	0	0	0	1	1	1	0	0	0	0	1	0	0	0	0	0	0
No	Germs	Nurse	Time	Muslim	4	3	2		Middle	1	1	0	1	0	0	0	0	0	0	0	1	1	1	0	0	0	0	0	0	1	1	1	0	0	0	1	0	0	0	1	0	0	1
Ulcer	WashingDirty	Nurse	CostTravel	Muslim	4		2	Akan	Middle	1	0	0	1	1	0	0	0	0	1	0	1	1	0	0	0	0	0	0	0	0	1	1	0	0	0	0	0	0	0	0	0	0	0
No	Germs	Nurse		Christian	4	2	2	Akan	None	1	1	1	1	1	0	0	0	0	0	0	1	1	1	0	0	0	0	0	0	0	0	0	0	0	0	0	0	0	0	0	0	0	0
No	WashingDirty	Doctor	CostTravel	Christian	4	3	1	Akan	Primary	0	0	0	1	0	0	0	0	0	1	0	0	1	1	0	0	1	0	0	0	0	1	1	0	0	0	0	0	0	0	1	0	0	1
No		Nurse	WhatFamilyThink	Christian	4	1	2	Akan	None	0	0	0	0	0	0	0	0	0	0	0	1	0	0	0	0	0	0	0	0	0	0	0	1	0	0	0	1	0	0	1	0	0	1
No	11	WitchDoctor	7	Christian	4	3	1	Akan	None	0	0	0	0	0	0	0	0	0	0	0	0	0	0	0	1	0	0	0	0	0	0	0	0	0	0	0	0	0	0	0	1	0	0
Ulcer	Contact	Nurse	Time	Christian	1	2	1	Ewe	Primary	1	0	1	1	1	0	0	0	0	0	0	1	1	1	1	0	0	0	0	0	1	1	0	0	0	0	0	1	0	0	0	0	0	0
Papilloma	Germs	Nurse	Time	Christian	1		2		Primary	1	1	0	1	1	0	0	0	0	0	0	1	1	0	1	0	0	0	0	0	1	1	1	0	0	0	0	0	0	0	1	1	0	1
No	Germs	Nurse	Time	Christian	1		2	Akan	Primary	1	1	0	1	1	0	0	0	0	0	0	1	1	0	1	0	0	0	0	0	1	1	1	0	0	0	1	0	0	0	0	1	0	1
Papilloma	Germs	Nurse	CostTreatment	Christian	4	2	1		Middle	1	1	0	1	0	1	0	0	0	0	0	1	0	0	0	0	0	0	0	0	0	0	1	0	0	0	0	1	0	0	0	1	0	0
	Contact	Nurse	WhatFamilyThink	Christian	1	3	1	Ewe	Senior	1	0	1	1	0	1	0	1	0	0	1	1	0	0	1	0	1	0	0	0	0	0	0	1	0	0	0	1	1	0	1	0	0	1
No	Germs	Doctor	CostTravel	Muslim	4	2	2	Akan	Primary	1	1	1	1	1	0	0	0	0	0	0	0	1	1	1	0	1	0	1	0	0	1	1	0	0	0	1	1	0	0	0	0	0	1
No	Germs	Nurse	Time	Muslim	4	3	1	Northern	Middle	1	1	0	0	0	0	0	0	0	0	0	1	1	1	0	0	1	0	0	0	1	1	1	0	0	0	0	0	0	0	1	1	0	1
No	Germs	Hospital	CostTreatment	Christian	4	2	1	Akan	Middle	1	1	0	1	1	0	0	0	0	0	0	0	0	1	0	0	0	0	0	0	0	0	1	0	0	0	0	0	0	0	0	0	0	0
Ulcer	Germs	Doctor	CostTravel	Christian	4	2	2	Akan	Middle	1	1	1	1	1	0	0	0	0	0	0	0	1	0	1	0	1	0	0	0	0	1	1	0	0	1	0	1	0	0	0	0	0	1
No	Germs	Doctor	CostTravel	Christian	4	1	1	Akan	None	1	1	1	1	1	0	1	0	0	0	1	0	1	0	1	0	0	0	0	0	0	1	1	0	0	0	0	1	0	0	0	0	0	1
No	Germs	Doctor	CostTravel	Muslim	4	2	2	Northern	Middle	1	1	1	1	1	0	0	1	0	0	1	0	1	0	1	0	0	0	0	0	0	1	1	0	0	1	1	0	0	0	0	0	0	1
No	Contact	Doctor		Christian	4	2	2	Northern	Primary	1	0	1	1	1	1	1	0	0	0	1	0	1	0	0	0	0	0	0	0	0	0	0	0	0	0	0	1	0	0	1	1	0	1
Ulcer	Germs	Doctor	CostTreatment	Christian	2	1	2	Akan	None	1	1	0	0	0	1	1	1	0	0	1	0	1	0	0	0	0	0	0	0	0	0	1	0	0	0	0	0	0	0	0	0	0	1
Papilloma	Contact	Hospital	CostTreatment	None	2	2	1	Akan	Middle	1	0	1	0	0	0	0	0	0	0	0	0	0	1	0	0	0	0	0	0	0	0	1	0	0	0	1	0	0	0	0	1	0	0
No	Germs	Hospital	CostTreatment	Christian	4	2	2	Akan	Middle	1	1	0	0	0	0	0	0	0	0	0	0	0	1	0	0	0	0	0	0	0	0	1	0	0	0	0	0	0	0	0	0	0	1
No	WashingDirty	Hospital	CostTreatment	Christian	4	3	2	Akan	Middle	1	0	0	1	1	0	0	0	0	0	0	0	0	1	0	0	0	0	0	0	0	0	1	0	0	0	0	0	0	0	0	0	0	0
No	10	Hospital	CostTravel	Muslim	1	1	2	Northern	Primary	1	0	0	0	0	0	0	0	0	0	0	0	0	1	0	0	0	0	0	0	0	1	1	0	0	0	0	0	0	0	0	0	0	0
No	10	Hospital	CostTravel	Christian	4	1	2	Akan	Middle	1	0	0	0	0	0	0	0	0	0	0	0	0	1	0	0	0	0	0	0	0	1	1	0	0	0	0	0	0	0	0	0	0	0
No	10	Hospital	CostTreatment	Christian	2	2	2	Akan	Middle	1	0	0	0	0	0	0	0	0	0	0	0	0	1	0	0	0	0	0	0	0	0	1	0	0	0	0	0	0	0	0	0	0	0
No	10	Hospital	CostTreatment	Christian	1	1	2	Akan	Middle	1	0	0	0	0	0	0	0	0	0	0	0	0	1	0	0	0	0	0	0	0	0	1	0	0	0	0	0	0	0	0	0	0	0
Papilloma	10	Hospital	Time	Christian	4	1	2	Akan	Primary	1	0	0	0	0	0	0	0	0	0	0	0	0	1	0	0	0	0	0	0	1	0	0	0	0	0	1	1	0	0	1	0	0	0
No	10	Hospital	CostTreatment	Christian	1	1	1	Akan	Primary	1	0	0	0	0	0	0	0	0	0	0	0	0	1	0	0	0	0	0	0	0	0	1	0	0	0	0	0	0	0	0	0	0	0
No	10	Hospital	CostTravel	Christian	4	2	2	Akan	Primary	1	0	0	0	0	0	0	0	0	0	0	0	0	1	0	0	0	0	0	0	0	1	0	0	0	0	0	0	0	0	0	0	0	0
No	10	Hospital	CostTreatment	Christian	1	2	1	Akan	Senior	1	0	0	0	0	0	0	0	0	0	0	0	0	1	0	0	0	0	0	0	0	0	1	0	0	0	0	0	0	0	0	0	0	0
No	10	Hospital	CostTreatment	Christian	1	2	2	Akan	Middle	1	0	0	0	0	0	0	0	0	0	0	0	0	1	0	0	0	0	0	0	0	0	1	0	0	0	0	0	0	0	0	0	0	0
No	10	Hospital	CostTravel	Christian	4	2	2	Akan	Middle	1	0	0	0	0	0	0	0	0	0	0	0	0	1	0	0	0	0	0	0	0	1	0	0	0	0	0	0	0	0	0	0	0	0
No	10	Hospital	CostTreatment	Christian	4	2	2	Akan	Middle	1	0	0	0	0	0	0	0	0	0	0	0	0	1	0	0	0	0	0	0	0	0	1	0	0	0	0	0	0	0	0	0	0	0
Papilloma	Germs	Nurse	CostTreatment	Christian	1	1	1	Akan	Middle	1	1	1	0	0	0	0	0	0	1	0	1	1	1	0	0	0	0	0	1	0	0	1	0	0	0	1	1	0	1	1	1	0	1
Plantar	Germs	Nurse	Time	Christian	3	2	2	Ewe	Primary	1	1	0	1	0	0	0	0	0	1	0	1	1	1	1	0	0	0	0	0	1	1	1	0	0	0	1	1	0	1	1	1	0	1
No	Germs	Nurse	CostTravel	Christian	4	2	2		Senior	1	1	0	1	0	0	0	0	0	1	0	1	1	0	1	0	0	0	0	1	0	1	0	0	0	0	1	1	0	1	1	1	0	1
No	Germs	Nurse	Time	Christian	4	2	1		Primary	0	1	1	1	1	1	0	1	0	1	1	1	1	1	1	0	1	0	0	0	1	1	1	0	0	0	1	1	0	1	1	1	0	1
No	Germs	Doctor	Time	Christian	1	2	1	Akan	Primary	0	1	0	1	1	0	0	0	0	0	0	0	1	0	0	0	0	0	0	0	1	1	1	0	0	0	0	0	0	0	0	0	0	1
Ulcer		Nurse	Time	Muslim	3	2	1	Ga-Abange	None	1	1	1	1	1	0	0	0	0	0	0	1	1	0	0	0	0	0	0	0	1	1	1	0	0	0	0	0	0	0	0	0	0	1
No	Germs	Nurse	Time	Christian		4			Tertiary	1	1	0	1	1	0	0	0	0	0	0	1	0	1	1	0	0	0	0	0	1	1	1	0	0	0	0	0	0	0	1	0	0	1
No	Germs	Nurse	Time	Christian	4		2	Akan	Primary	1	1	1	1	0	0	0	0	0	0	0	1	1	1	0	0	1	0	0	0	1	1	1	0	0	0	0	0	0	0	0	0	0	0
Ulcer	WashingDirty	Nurse	CostTreatment		4		1	Akan	Middle	1	0	0	1	0	0	0	0	0	1	0	1	1	1	0	0	0	0	0	0	0	0	1	0	0	0	0	0	0	0	0	1	0	0
No	Contact	Nurse	CostTravel	Muslim	1	3	2	Northern	Middle	0	0	1	0	1	0	0	0	0	0	0	1	0	0	0	0	0	0	0	0	0	1	1	0	0	0	0	0	0	0	0	0	0	1
Papilloma	Germs	Nurse	CostTreatment	Christian	1	2	2	Akan	Middle	1	1	1	1	1	0	0	0	0	0	0	1	0	0	0	0	0	0	0	0	0	0	1	0	0	0	0	0	1	0	1	0	0	0
Ulcer	Germs	Doctor	CostTreatment	Christian	3	3	1	Akan	Middle	1	1	0	1	0	1	0	0	0	0	0	0	1	0	0	0	0	0	0	0	0	0	1	0	0	0	0	1	0	0	0	1	0	1
	WashingDirty	Doctor	CostTravel	Christian	3	2	2	Akan	None	1	0	0	1	1	0	1	0	0	0	1	0	1	0	0	0	0	0	0	0	0	1	1	0	0	0	0	0	0	0	0	0	0	1
No	WashingDirty	Doctor	CostTravel	Christian	1	3	1	Akan	Senior	1	0	0	1	0	0	0	0	0	1	0	0	1	0	0	0	0	0	0	0	0	1	1	0	0	0	0	0	0	0	0	0	0	1
No	WashingDirty	Doctor	CostTravel	Christian	3	2	1	Ewe	Primary	1	0	0	1	0	1	0	0	0	0	0	0	1	0	0	0	0	0	0	0	0	1	1	0	0	0	0	0	0	0	0	0	0	1
No	Germs	Doctor	CostTravel	None	4	2	2	Ewe	Primary	1	1	0	0	0	0	0	0	0	0	0	0	1	0	0	0	0	0	0	0	0	1	1	0	0	0	0	0	0	0	0	0	0	1
No	Germs	Hospital	CostTravel	Christian	4	1	2	Akan	None	0	1	0	0	0	0	0	0	0	0	0	0	0	1	0	0	0	0	0	0	0	1	1	0	0	0	0	0	0	0	0	0	0	1
No	Germs	Hospital	CostTreatment	None	4	1	2	Akan	Middle	1	1	0	0	0	1	1	0	0	0	1	0	0	1	0	0	0	0	0	0	0	0	1	0	0	0	0	0	0	0	0	0	0	0
No	Germs	Hospital	CostTravel	Christian	1	3	1	Akan	Primary	0	1	0	0	0	0	0	0	0	0	0	0	0	1	1	0	1	0	0	0	0	1	1	0	0	0	0	0	0	0	1	1	0	1
	Germs	Nurse	Time	Traditionalist	4	2	1	Akan	None	1	1	1	1	1	0	0	0	0	0	0	1	1	0	0	1	0	0	0	0	1	1	1	0	0	0	0	0	0	0	0	0	0	1
	WashingDirty		CostTravel	Christian	4	3	1	Akan	Middle	1	0	0	1	0	0	0	0	0	1	0	0	0	0	0	0	0	0	0	0	0	1	1	0	0	0	0	0	0	0	1	1	0	0
Ulcer	Germs	Nurse	Time	Christian	2	2	2	Akan	None	1	1	1	1	1	0	0	0	0	0	0	1	1	1	0	0	1	0	0	0	1	1	1	0	0	0	0	0	0	0	0	0	0	1
Ulcer	Germs	Nurse	CostTreatment	Christian	2	1	1		None	1	1	1	1	1	0	0	0	0	1	0	1	1	1	1	0	1	0	1	0	0	0	1	0	0	0	1	1	0	0	0	0	0	1
No	Germs	Hospital	CostTreatment	Christian	1	3	2	Ewe	Senior	0	1	0	0	0	0	0	0	0	1	0	0	0	1	0	0	0	0	0	0	0	0	1	0	0	0	0	0	0	0	0	0	0	1
No	Germs	Hospital	CostTravel	Christian	4	3	1	Akan	Middle	1	1	0	0	0	0	0	0	0	0	0	0	0	1	0	0	0	0	0	0	0	1	0	0	0	0	0	0	0	0	0	0	0	1
No	10	Nurse	CostTreatment	Christian		1	2	Ewe	Middle	0	0	0	0	0	0	0	0	0	0	0	1	0	0	0	0	0	0	0	0	0	0	1	0	0	0	0	1	0	0	0	0	0	0
No	10	Doctor	CostTreatment	Christian	1	3	2		Tertiary	0	0	0	0	0	0	0	0	0	0	0	0	1	0	0	0	0	0	0	0	0	0	1	0	0	0	0	1	0	0	0	0	0	0
No	Germs	Hospital	CostTravel	Christian	2	2	2	Ga-Abange	Primary	0	1	0	0	0	0	0	0	0	1	0	0	0	1	1	0	1	0	0	0	0	1	1	0	0	0	0	0	0	0	1	1	0	1
No	WashingDirty	Nurse	Time	Christian	4		2	Akan	Primary	0	0	0	1	0	0	0	0	0	1	0	1	1	1	0	0	0	0	0	0	1	1	1	0	0	0	0	0	0	0	0	1	0	0
Ulcer	Contact	Nurse	CostTravel	Muslim	2	2	2	Northern	None	1	0	1	1	0	0	0	0	0	0	0	1	1	0	0	0	0	0	0	0	0	1	1	0	0	0	0	0	0	0	0	0	0	0
No	WashingDirty	Traditional	CostTreatment	Muslim	4	3	2	Akan	Primary	0	0	0	1	1	1	0	0	0	0	0	0	0	0	1	0	0	0	0	0	0	0	1	0	0	0	1	0	1	0	0	0	0	0
No	Contact	Doctor	CostTravel	Muslim	1	2	2	Northern	Middle	1	0	1	1	1	0	0	0	0	0	0	0	1	0	0	0	0	0	0	0	0	1	1	0	0	0	0	0	0	0	0	0	0	1
No	Germs	Nurse	Time	Christian	3	2	2	Akan	Primary	1	1	1	1	1	0	0	0	0	0	0	1	0	0	1	0	1	0	0	0	1	1	1	0	0	0	0	0	0	0	0	0	0	0
Papilloma	Other	Nurse	CostTravel	Christian	3	3	2		None	1	0	0	0	0	0	0	0	0	1	0	1	1	1	0	0	0	0	0	0	0	1	1	0	0	0	0	0	0	0	0	1	0	0
No	Germs	Nurse	CostTravel	Christian	4	2	1	Akan	None	0	1	0	0	1	0	0	0	0	0	0	1	1	1	0	0	0	0	0	0	0	1	1	0	0	0	0	0	0	0	0	1	0	1
No	Germs	Nurse	Time	Christian	2	2	2	Akan	None	1	1	0	1	0	0	0	0	0	0	0	1	1	1	0	0	0	0	0	0	1	1	1	0	0	0	1	0	0	0	1	0	0	1
Ulcer	Germs	Nurse	CostTreatment	Christian	4	1	2	Northern	None	1	1	1	1	0	0	1	0	0	0	1	1	0	1	1	0	1	0	1	0	0	0	1	0	0	0	1	1	0	0	0	0	0	0
No	Germs	Doctor	CostTreatment	Christian	4	2	1		Primary	1	1	1	1	1	1	0	0	0	0	0	0	1	0	0	0	0	0	0	0	0	0	1	0	0	0	0	0	0	0	1	1	0	1
No	Germs	Doctor	CostTravel	Christian	1	2	2	Akan	Primary	1	1	1	1	0	1	0	0	0	0	0	0	1	0	0	0	0	0	0	0	0	1	1	0	0	0	0	0	0	0	0	0	0	0
Papilloma	Germs	Nurse	Time		4	2	1	Ga-Abange	Middle	1	1	1	1	1	0	0	0	0	0	0	1	1	1	0	0	0	0	0	0	1	1	1	0	0	0	0	0	0	0	0	0	0	0
No	10	Doctor	CostTreatment		4	4	1	Ewe	Tertiary	0	0	0	0	0	0	0	0	0	0	0	0	1	0	0	0	0	0	0	0	0	0	1	0	0	0	0	0	0	0	1	0	0	0
No	Germs	Hospital	CostTravel	Christian	2	2	2	Akan	None	0	1	0	0	1	0	0	0	0	0	0	0	0	1	0	0	0	0	0	0	0	1	1	0	0	0	0	0	0	0	0	0	0	1
No	10	WitchDoctor	WhatFamilyThink	Muslim	3	2	2	Northern	None	0	0	0	0	0	0	0	0	0	0	0	0	0	0	0	1	0	0	0	0	0	0	0	1	0	0	0	0	0	0	0	0	0	0
Ulcer	Germs	Nurse	CostTreatment	Christian	1	3	1	Ewe	Middle	1	1	1	1	0	1	0	0	0	0	0	1	0	0	0	0	0	0	0	0	0	0	1	0	0	0	0	0	0	0	0	0	0	0
No	Germs	Nurse	CostTreatment	Christian	1	1	1	Akan	Primary	1	1	1	1	1	1	0	0	0	0	0	1	0	0	0	0	0	0	0	0	0	0	1	0	0	0	0	1	0	0	0	1	0	1
No	Germs	Nurse	CostTravel	Christian	1	2	2	Akan	Middle	1	1	1	1	1	0	1	1	0	1	1	1	0	1	1	0	1	0	1	0	0	1	1	0	0	0	1	0	0	0	0	0	0	1
No	Germs	Hospital	CostTravel	Christian	4	1	2	Akan	None	1	1	1	1	1	0	1	1	0	1	1	0	0	1	0	0	0	0	0	0	0	1	0	0	0	0	0	0	0	0	0	0	0	1
No	Germs	Hospital	CostTreatment	Christian	4	1	2	Akan	None	1	1	1	1	1	1	0	0	0	1	0	0	0	1	0	0	0	0	0	0	0	0	1	0	0	0	0	0	0	0	0	0	0	1
No	Germs	Hospital	CostTreatment	Christian	4	1	1	Akan	Middle	1	1	0	0	0	1	1	1	0	0	1	0	0	1	0	0	1	0	0	0	0	0	1	0	0	0	0	0	0	0	0	0	0	1
No	Germs	Hospital	CostTreatment	Christian	4	1	2	Ewe	Senior	1	1	1	0	1	0	1	1	0	0	1	0	0	1	1	0	0	0	0	0	0	0	1	0	0	0	0	0	0	0	0	0	0	1
No	DrinkingDirty	Nurse	Time	Christian	4	2	1	Akan	Middle	1	0	0	0	1	0	0	0	0	1	0	1	0	0	0	0	1	1	0	0	1	1	1	0	0	0	0	0	0	0	0	0	0	1
No	Germs	Doctor	CostTreatment	Muslim	4	2	2	Akan	Primary	0	1	1	0	0	0	0	0	0	0	0	0	1	1	0	0	1	0	0	0	0	0	1	0	0	0	0	0	0	0	1	1	0	1
No	Germs	Nurse	Time	Christian	1	1	1	Ga-Abange	Middle	1	1	0	0	1	0	0	0	0	0	0	1	1	1	0	0	1	0	0	0	1	1	1	0	0	0	0	0	0	0	0	0	0	1
No	Germs	Nurse	Time	Christian	1	1	2		Primary	1	1	0	1	0	0	0	0	0	0	0	1	0	1	1	0	0	0	0	0	1	1	1	0	0	0	0	0	0	0	1	0	0	1
No	Germs	Doctor	CostTreatment	Christian	2	1	2	Akan	None	1	1	1	1	0	0	0	0	0	1	0	0	1	0	1	0	1	0	0	0	0	0	1	0	0	0	0	0	0	0	0	0	0	1
No	Germs	Doctor	CostTreatment	None	4	1	1	Akan	Primary	1	1	0	0	0	0	0	0	0	0	0	0	1	1	0	0	1	0	0	0	0	0	1	0	0	0	0	0	0	0	1	1	0	1
No	Insect	Nurse	CostTravel	Traditionalist	4	2	2	Akan	None	0	0	0	0	0	1	0	0	0	0	0	1	0	1	0	0	1	0	0	0	0	1	1	0	0	0	0	0	0	0	1	1	0	1
No	10	Nurse	Time	Christian	4	2	1		Middle	1	0	0	0	0	0	0	0	0	0	0	1	1	1	1	0	0	0	0	0	1	1	1	0	0	0	0	1	0	0	0	0	0	0
No	Germs	Nurse	Time	Christian	3	1	2	Northern	Primary	1	1	0	0	0	0	0	0	0	0	0	1	1	1	0	0	0	0	0	0	1	1	1	0	0	0	0	0	0	0	0	0	0	1
Ulcer	Germs	Nurse		None	4	2	2	Northern	Primary	1	1	1	1	0	0	0	0	0	0	0	1	1	0	0	0	0	0	0	0	0	0	0	0	0	0	0	0	0	0	0	0	0	1
No	Germs	Hospital	CostTravel	Christian	2	2	2	Akan	Middle	0	1	0	0	0	0	0	0	0	1	0	0	0	1	1	0	1	0	0	0	0	1	1	0	0	0	0	0	0	0	1	1	0	1
No	Germs	Nurse	Time	Christian	3	2	1	Ewe	Middle	1	1	1	1	1	1	0	0	0	0	0	1	1	1	1	0	1	0	0	0	1	1	1	0	0	0	1	1	0	0	0	0	0	0
No	10	Nurse	Time	Christian	1	1	2		Primary	1	0	0	0	0	0	0	0	0	0	0	1	1	0	1	0	0	0	0	0	1	1	1	0	0	0	0	0	0	0	1	1	0	0
	DrinkingDirty	Doctor	7	Christian	1	3	2	Ewe	Senior	0	0	0	0	1	1	0	0	0	0	0	0	1	0	0	0	0	0	0	0	0	0	0	0	0	0	0	0	0	0	0	1	0	0
No	Germs	Nurse	Time	Christian		2	2		Primary	1	1	0	1	0	0	0	0	0	0	0	1	0	0	1	0	1	0	0	0	1	1	1	0	0	0	1	1	0	0	0	0	0	1
No	WashingDirty	Doctor	CostTreatment	Muslim	1	2	2	Northern	Senior	1	0	0	1	1	0	0	0	0	0	0	0	1	0	0	0	0	0	0	0	0	0	1	0	0	0	0	0	0	0	0	0	0	0
No	Other	Hospital	CostTravel	Christian	4	2	1	Akan	None	0	0	0	0	0	0	0	0	0	1	0	0	0	1	0	0	1	0	1	0	0	1	1	0	0	0	1	0	0	0	0	1	0	1
No	Germs	Doctor	CostTreatment	Christian	4	2	1	Akan	None	1	1	1	1	1	0	1	0	0	0	1	0	1	1	1	0	1	0	1	0	0	0	1	0	0	0	1	1	0	0	0	0	0	1
No	Germs	Nurse	Time	Christian	4	2	2		None	1	1	0	0	1	1	0	0	0	0	0	1	1	1	0	0	0	0	0	0	1	1	1	0	0	0	0	0	0	0	1	0	0	1
No	Germs	Nurse	Time	Christian	4	3	2		Middle	1	1	1	1	0	0	0	0	0	0	0	1	1	0	0	0	0	0	0	0	1	0	1	0	0	0	1	1	0	0	0	1	0	1
Papilloma	Contact	Nurse	CostTreatment	Christian	4	1	2	Ewe	Middle	1	0	1	0	0	1	0	0	0	0	0	1	1	1	0	0	0	0	0	0	0	0	1	0	0	0	0	0	0	0	1	1	0	0
No	Germs	Nurse	CostTravel	Christian	4	4	1	Ewe	Senior	1	1	1	1	0	1	0	0	0	0	0	1	1	1	0	0	0	0	0	0	0	1	1	0	0	0	0	0	0	0	1	1	0	0
No	Germs	Nurse	Time	Christian	4	2	2	Akan	Middle	1	1	1	1	1	1	0	0	0	0	0	1	1	1	0	0	0	0	0	0	1	1	1	0	0	0	0	0	0	0	1	1	0	0
Papilloma	Germs	Nurse	CostTreatment	Christian	4	2	1	Ewe	Middle	1	1	1	1	1	0	0	0	0	1	0	1	1	1	0	0	0	0	0	0	0	0	1	0	0	0	1	0	0	0	1	1	0	0
No	Germs	Nurse	CostTravel	Christian	4	3	2	Akan	Senior	1	1	1	1	1	1	0	0	0	0	0	1	1	1	0	0	0	0	0	0	0	1	1	0	0	0	1	0	0	0	1	1	0	0
Papilloma	Germs	Nurse	CostTreatment	Christian			1		None	1	1	1	1	1	1	0	0	0	0	0	1	1	1	0	0	0	0	0	0	0	0	1	0	0	0	1	0	0	0	1	1	0	0
No	Germs	Nurse	Time	Christian	4	2	2	Akan	Middle	1	1	1	1	1	1	0	0	0	0	0	1	1	1	0	0	0	0	0	0	1	1	1	0	0	0	0	0	0	0	1	1	0	0
No	Germs	Nurse	Time	Christian	4	1	1		Middle	1	1	1	1	0	1	0	0	0	0	0	1	1	1	0	0	0	0	0	0	1	0	1	0	0	0	0	0	0	0	1	1	0	0
No	Germs	Nurse	Time	Christian	4		1	Ewe	None	1	1	1	1	1	0	0	0	0	0	0	1	1	1	0	0	0	0	0	0	1	0	1	0	0	0	1	0	0	0	1	1	0	0
Ulcer	Germs	Nurse	Time	Traditionalist	3	1	2	Ewe	None	1	1	1	0	0	1	0	0	0	0	0	1	1	1	0	0	1	0	0	0	1	0	1	0	0	0	0	0	0	0	1	1	0	0
No	Germs	Nurse	CostTravel	Christian	2	1	2		None	1	1	1	1	1	1	0	0	0	0	0	1	1	1	0	0	0	0	0	0	0	1	1	0	0	0	0	0	0	0	1	1	0	0
No	Contact	Nurse	CostTravel	Christian	1	1	2	Akan	Senior	1	0	1	1	1	1	0	0	0	0	0	1	1	1	0	0	0	0	0	0	0	1	1	0	0	0	0	0	0	0	1	1	0	0
No	Germs	Nurse	Time	Christian	4	3	1	Akan	Middle	1	1	1	1	1	1	0	0	0	0	0	1	1	1	0	0	0	0	0	0	1	1	1	0	0	0	1	0	0	0	1	1	0	0
Ulcer	Germs	Nurse	CostTravel	Christian	4	1	2	Ewe	Middle	1	1	1	1	1	0	0	0	0	0	0	1	1	1	0	0	0	0	0	0	0	1	1	0	0	0	1	0	0	0	1	1	0	0
No	Germs	Nurse		Christian	3	2	1		None	1	1	1	1	0	1	0	0	0	0	0	1	1	1	0	0	0	0	0	0	0	0	0	0	0	0	0	0	0	0	1	1	0	0
No	Germs	Nurse	Time	Muslim	1		1		Senior	1	1	0	0	0	0	0	0	0	0	0	1	1	1	0	0	0	0	0	0	1	1	1	0	0	0	1	0	0	0	0	0	0	1
Ulcer	Germs	Nurse	Time	Christian	1	3	2		Middle	1	1	0	1	1	0	0	0	0	0	0	1	1	0	1	0	1	0	0	0	1	1	1	0	0	0	0	0	0	0	0	0	0	1
No	Germs	Nurse	Time	Christian	4	2	1		None	1	1	0	0	1	0	0	0	0	0	0	1	1	0	1	0	0	0	0	0	1	1	1	0	0	0	0	0	0	0	1	0	0	1
No	10	Pharmacy	CostTravel	Christian	4		2	Ga-Abange	Senior	1	0	0	0	0	0	0	0	0	0	0	0	0	0	0	0	1	0	0	0	0	1	0	0	0	0	1	1	0	0	0	0	0	0
No	Germs	Nurse	CostTreatment	Christian	4	1	2	Ewe	None	1	1	0	0	0	0	0	1	0	0	1	1	0	0	0	0	0	0	0	0	0	0	1	0	0	0	0	0	0	0	0	0	0	1
No	Germs	Nurse	CostTravel	Christian	4	3	1	Akan	Senior	1	1	1	1	1	0	0	0	0	1	0	1	1	1	1	0	0	0	0	0	0	1	0	0	0	0	0	0	0	0	0	1	0	1
Ulcer	Germs	Hospital	Time	None	1	3	1	Akan	None	1	1	1	0	1	0	0	0	0	0	0	0	0	1	1	0	0	0	0	0	1	0	0	0	0	0	0	0	0	0	1	1	0	0
No	Germs	Hospital	Time	Christian	4	3	2	Akan	Primary	1	1	0	0	1	0	0	0	0	0	0	0	0	1	0	0	0	0	0	0	1	1	1	0	0	0	0	0	0	1	1	1	0	0
No	Germs	Nurse	CostTreatment	Christian	3	3	1		None	0	1	0	1	0	0	0	0	0	1	0	1	0	0	0	0	0	0	0	0	0	0	1	0	0	0	0	0	0	0	0	1	0	1
No	Germs	Nurse	7	Christian	2	1	2		None	0	1	0	0	1	0	0	0	0	0	0	1	0	0	0	0	0	0	0	0	0	0	0	0	0	0	1	0	0	0	1	0	0	0
No	Germs	Traditional	WhatFamilyThink	Christian	2	3	1	Akan	None	0	1	0	0	1	0	0	0	0	1	0	0	0	0	1	0	0	0	0	0	0	0	0	1	0	0	1	0	0	0	0	1	0	1
No	Germs	Nurse	CostTreatment		2	3	2		Senior	0	1	0	0	0	0	0	0	0	1	0	1	0	0	0	0	0	0	0	0	0	0	1	0	0	0	0	0	0	0	0	1	0	1
No	Germs	Hospital	7	Christian	1	2	1		Middle	0	1	1	1	1	0	0	0	0	1	0	0	0	1	0	0	0	0	0	0	0	0	0	0	0	0	0	0	0	0	0	1	0	0
No	Other	Nurse	Time	Christian		3	2	Akan	Middle	0	0	0	0	0	0	0	0	0	1	0	1	1	1	0	0	1	1	0	0	1	1	1	0	0	0	0	1	0	0	1	1	0	0
No	Germs	Nurse	Time	Christian	1	2	2	Ewe	Primary	0	1	1	1	1	0	0	0	0	1	0	1	0	1	1	0	1	0	0	0	1	1	1	0	0	0	0	1	0	0	0	0	0	1
No	Germs	Hospital	Time	Christian		3	1	Ewe	Middle	1	1	0	0	1	0	0	0	0	1	0	0	0	1	1	0	1	1	0	0	1	1	1	0	1	1	0	0	0	0	1	0	0	1
Ulcer	Germs	Nurse	Time	Christian	4	3	2		Middle	1	1	0	0	1	0	0	0	0	0	0	1	1	1	1	0	1	1	0	0	1	1	1	0	1	0	0	1	0	0	1	1	0	0
No	Germs	Nurse	Time	Christian	1	3	1	Akan	Middle	1	1	0	1	0	0	0	0	0	0	0	1	1	1	1	0	1	0	0	0	1	1	1	0	1	0	0	0	0	0	1	1	0	0
No	Germs	Nurse	Time	Christian	4	3	2	Ewe	Middle	1	1	1	1	0	1	0	0	0	1	0	1	1	1	0	0	0	0	0	0	1	1	1	1	0	0	1	1	1	0	1	0	0	0
No	Germs	Nurse	Time	Christian	3	3	1	Akan	Middle	0	1	0	0	1	0	0	0	0	1	0	1	1	1	1	0	1	1	0	0	1	1	1	1	0	0	1	0	0	0	1	0	0	1
No	Insect	Nurse	Time	Christian	3	2	2	Akan	Primary	0	0	0	0	0	1	0	0	0	1	0	1	1	1	0	0	1	1	0	0	1	1	1	0	0	0	0	0	0	0	1	0	0	0
No	Germs	Nurse	Time	Christian	1	3	1		Middle	1	1	0	0	1	0	0	0	0	1	0	1	1	1	1	0	1	1	0	0	1	1	1	0	0	0	1	1	0	0	1	1	0	1
No	Germs	Hospital	CostTravel	Christian	4	2	2	Akan	Primary	0	1	0	0	0	0	0	0	0	0	0	0	0	1	0	0	0	0	0	0	0	1	1	0	0	0	1	0	0	1	0	1	0	0
No	Germs	Nurse	CostTreatment	Christian	1	1	2	Ewe	Primary	0	1	0	1	0	0	0	0	0	0	0	1	0	0	1	0	1	0	0	0	0	0	1	0	0	0	0	1	0	0	0	1	0	1
Ulcer	Germs	Doctor	CostTreatment	Christian	4	2	2	Ewe	Primary	1	1	1	0	0	0	0	0	0	0	0	0	1	0	0	0	0	0	0	0	0	0	1	0	0	0	1	1	0	0	0	0	0	0
No	Germs	Nurse	CostTreatment	Christian	4	2	1	Ewe	Primary	1	1	1	1	0	0	0	0	0	0	0	1	0	0	0	0	1	0	0	0	0	0	1	0	0	0	0	1	0	0	0	0	0	0
No	Germs	Nurse	CostTreatment	Christian	4	2	1	Akan	None	0	1	0	0	0	0	0	1	0	0	1	1	0	0	1	0	0	0	0	0	0	0	1	0	0	0	1	0	0	0	0	1	0	0
No	Germs	Nurse	CostTreatment	Christian	1	1	2	Akan	Senior	0	1	1	0	0	0	0	0	0	0	0	1	1	1	0	0	0	0	0	0	0	0	1	0	0	0	0	0	0	0	0	1	0	1
Ulcer	Germs	Doctor	Time	Christian	4	2	1	Akan	Middle	1	1	0	0	1	0	0	0	0	0	0	0	1	1	0	0	1	0	0	0	1	1	1	0	0	0	0	0	0	0	0	1	0	1
Papilloma	Germs	Hospital	CostTravel	Christian	4	3	2	Akan	Primary	1	1	0	0	1	0	0	0	0	0	0	0	0	1	0	0	1	1	0	0	0	1	1	1	0	0	1	1	0	0	0	1	0	1
Ulcer	Germs	Nurse	Time	Christian	1	2	2		Primary	1	1	1	1	0	0	0	0	0	1	0	1	1	1	1	0	1	0	0	0	1	1	1	1	0	0	0	0	0	0	0	1	0	0
No	Germs	Hospital	Time	Muslim	4	3	1	Northern	None	1	1	0	0	0	1	0	0	0	0	0	0	0	1	1	0	0	0	0	0	1	1	1	0	0	0	0	0	0	0	1	1	0	0
Bony Yaws	Germs	Hospital	Time	Christian	4	1	1	Akan	Middle	1	1	0	0	1	1	0	0	0	0	0	0	0	1	0	0	0	0	0	0	1	1	1	0	0	0	0	0	0	1	0	1	0	0
No	Contact	Hospital	Time	Christian	3	1	1	Akan	Middle	0	0	1	1	1	0	0	0	0	0	0	0	0	1	0	0	0	0	0	0	1	1	1	0	0	0	0	0	0	1	1	1	0	1
No	Germs	Traditional	CostTravel	Christian	1	1	2	Akan	None	1	1	0	0	0	0	0	0	0	0	0	0	0	0	1	0	0	0	0	0	0	1	0	0	0	0	0	0	0	1	1	1	0	1
No	14	Hospital	CostTreatment	Christian	4	1	2	Ga-Abange	Primary	0	0	0	0	0	1	0	0	0	0	0	0	0	1	0	0	0	0	0	0	0	0	1	0	0	0	0	0	0	1	0	1	0	1
No	Germs	Nurse	Time	Christian	4	3	1	Akan	Middle	1	1	1	1	1	1	0	0	0	1	0	1	1	1	0	0	0	0	0	0	1	1	1	0	0	0	0	0	0	0	1	1	0	1
No	Germs	Nurse	Time	Christian	3	2	2	Akan	Middle	1	1	1	1	1	0	0	0	0	1	0	1	1	1	0	0	0	0	0	0	1	1	1	0	0	0	0	0	0	0	1	1	0	0
No	Germs	Nurse	Time				2	Akan	Middle	1	1	1	1	1	1	0	0	0	1	0	1	1	1	0	0	0	0	0	0	1	1	1	0	0	0	0	0	0	0	1	1	0	0
No	Germs	Nurse	CostTreatment	Christian	3	2	2	Akan	Senior	1	1	0	1	1	0	0	0	0	0	0	1	1	1	0	0	0	0	0	0	0	0	1	0	0	0	0	0	0	0	1	1	0	0
No	Germs	Nurse	CostTravel	Christian	4	2	2	Akan	None	1	1	1	1	1	0	0	0	0	0	0	1	1	1	0	0	0	0	0	0	0	1	1	0	0	0	0	0	0	0	1	1	0	0
No	Germs	Nurse	CostTreatment	Christian	3	2			Senior	1	1	1	0	0	0	0	0	0	0	0	1	1	1	0	0	0	0	0	0	0	0	1	0	0	0	0	0	0	0	1	1	0	0
Papilloma	Germs	Nurse	CostTreatment		2	2	2		None	1	1	1	1	0	0	0	0	0	0	0	1	1	1	0	0	0	0	0	0	0	0	1	0	0	0	0	0	0	0	1	1	0	0
Papilloma	Germs	Nurse	CostTreatment	Christian	2	2	2		None	1	1	1	1	0	0	0	0	0	0	0	1	1	1	0	0	0	0	0	0	0	0	1	0	0	0	0	0	0	0	1	1	0	0
No	Germs	Nurse	Time	Christian	1	1	2	Akan	Senior	1	1	1	1	1	0	0	0	0	0	0	1	1	1	0	0	0	0	0	0	1	1	1	0	0	0	1	0	0	0	1	1	0	0
No	Germs	Nurse	Time	Christian	4	2	2	Akan	Middle	1	1	1	1	1	0	0	0	0	0	0	1	1	1	0	0	0	0	0	0	1	1	1	0	0	0	1	0	0	0	1	1	0	0
No	Germs	Nurse	Time	Christian	1	1	2	Akan	Senior	1	1	1	1	1	0	0	0	0	0	0	1	1	1	0	0	0	0	0	0	1	1	1	0	0	0	1	0	0	0	1	1	0	0
No	Germs	Hospital	Time	Muslim	4	3	2		Middle	1	1	0	0	1	0	0	0	0	0	0	0	0	1	1	0	1	0	0	0	1	1	1	0	0	0	0	1	0	0	1	0	0	1
No	Germs	Doctor	Time	Christian	1	1	1	Akan	Primary	1	1	0	0	1	0	0	0	0	0	0	0	1	1	1	0	1	0	0	0	1	1	1	0	0	0	0	1	0	0	0	0	0	1
No	Germs	Nurse	Time	Christian	4	3	2	Ga-Abange	Middle	1	1	0	1	1	0	0	0	0	1	0	1	1	0	0	0	0	0	0	0	1	1	1	0	0	0	0	0	0	0	0	0	0	1
Ulcer	Germs	Nurse	Time	Christian	2	3	1	Akan	Primary	1	1	1	1	1	0	0	0	0	1	0	1	1	0	0	0	0	0	0	0	1	1	1	0	0	0	0	0	0	0	0	0	0	1
No	Germs	Nurse	Time	Christian	1		2		Senior	0	1	0	1	0	0	0	0	0	0	0	1	1	1	0	0	0	0	0	0	1	1	0	0	0	0	1	0	0	0	0	0	0	0
	Germs	Nurse	CostTreatment	Muslim	4	2	1	Northern	Middle	1	1	1	1	1	1	0	0	0	0	0	1	1	0	0	0	0	0	0	0	0	0	1	0	0	0	0	0	1	0	1	0	0	0
Ulcer	Curse	10	Time	Christian	1		2		Senior	1	0	0	0	0	0	0	1	0	0	1	0	0	0	0	0	0	0	0	0	1	1	1	1	0	0	0	1	0	0	0	0	0	0
No	Germs	Nurse	Time	Christian	3	1	1	Akan	Senior	1	1	1	1	1	1	0	0	0	0	0	1	1	1	0	0	0	0	0	0	1	1	1	0	0	0	0	0	0	0	0	0	0	0
No	10	Nurse	Time	Muslim	4	2	2	Ga-Abange	Senior	0	0	0	0	0	0	0	0	0	0	0	1	0	0	0	0	0	0	0	0	1	1	1	0	0	0	0	0	0	0	1	0	0	1
No	Germs	Hospital	CostTreatment		4	1	2	Akan	None	0	1	1	0	0	0	0	0	0	0	0	0	0	1	0	0	0	0	0	0	0	0	1	0	0	0	0	0	0	0	0	0	0	1
No	Germs	Hospital	CostTreatment	Christian		3	1	Ewe	Middle	0	1	0	1	0	0	0	0	0	0	0	0	0	1	0	0	1	0	0	0	0	0	1	0	0	0	0	0	0	0	0	0	0	1
No	10	Nurse	CostTravel	Christian	4	3	2	Ga-Abange	Middle	0	0	0	0	0	0	0	0	0	0	0	1	0	0	0	0	1	0	0	0	0	1	1	0	0	0	1	1	0	0	0	0	0	0
No	Germs	Hospital	CostTreatment	Christian	4	1	1	Akan	Primary	1	1	1	0	0	0	0	0	0	0	0	0	0	1	0	0	0	0	0	0	0	0	1	0	0	0	0	0	0	0	0	0	0	1
No	10	Nurse	Time	Muslim	3	3	1	Northern	Middle	0	0	0	0	0	0	0	0	0	0	0	1	1	1	0	0	0	0	0	0	1	1	1	0	0	0	0	1	0	0	1	0	0	0
No	Germs	Nurse	Time		4	2	1		Senior	1	1	1	1	1	0	0	0	0	0	0	1	0	0	0	0	0	0	0	0	1	1	1	0	0	0	0	0	0	0	0	0	0	1
No	Germs	Hospital	CostTreatment	None	4	1	1	Ga-Abange	None	0	1	0	1	1	0	0	0	0	0	0	0	0	1	0	0	0	0	0	0	0	0	1	0	0	0	0	0	0	0	0	1	0	0
No	Contact	Hospital	CostTreatment	Christian	2	2	2	Ga-Abange	None	1	0	1	1	0	0	0	0	0	0	0	0	0	1	0	0	0	0	0	0	0	0	1	0	0	0	0	0	0	0	1	0	0	0
No	DrinkingDirty	Hospital	CostTreatment	Christian	1		1	Akan	Primary	0	0	0	0	1	1	0	0	0	0	0	0	0	1	0	0	0	0	0	0	0	0	1	0	0	0	1	0	0	1	0	0	0	0
Ulcer	Germs	Hospital	CostTravel	Christian	1	2	2	Akan	Middle	1	1	0	1	0	0	0	0	0	0	0	0	0	1	0	0	0	0	0	0	0	1	1	0	0	0	0	0	0	1	1	1	0	0
No	Germs	Hospital	Time	Christian	3	1	2	Akan	Middle	1	1	1	1	1	0	0	0	0	0	0	0	0	1	0	0	0	0	0	0	1	1	1	0	0	0	0	0	0	1	1	1	0	0
			Time	Christian	4		2	Akan	Middle	0	0	0	0	0	0	0	0	0	0	0	0	0	0	0	0	0	0	0	0	1	1	1	0	0	0	0	0	0	0	1	1	0	0
Papilloma	Germs	Nurse	CostTravel	Traditionalist	4	2	2	Ewe	Middle	1	1	1	0	0	1	0	0	0	0	0	1	1	1	0	0	0	0	0	0	0	1	1	0	0	0	0	0	0	0	1	1	0	0
No	Germs	Nurse	CostTravel	Christian	4	2	2	Ewe	Middle	1	1	1	0	1	0	1	0	0	0	1	1	1	1	0	0	0	0	0	0	0	1	1	0	0	0	0	0	0	0	1	1	0	0
No	Germs	Nurse	CostTravel	Christian	4	3	1	Akan	Middle	1	1	1	1	0	1	0	0	0	0	0	1	1	1	0	0	0	0	0	0	0	1	0	0	0	0	0	0	0	0	1	1	0	0
No	Germs	Nurse	CostTravel	Christian	4	2	1	Akan	Middle	1	1	1	1	0	1	0	0	0	0	0	1	1	1	0	0	0	0	0	0	0	1	1	0	0	0	0	0	0	0	1	1	0	0
No	Germs	Nurse	CostTravel	Christian	4	2	2	Ewe	Middle	1	1	1	1	0	1	0	0	0	0	0	1	1	1	0	0	0	0	0	0	0	1	1	0	0	0	0	0	0	0	1	1	0	0
Papilloma	Germs	Nurse	CostTreatment	Christian		3	1		Middle	1	1	1	0	1	1	0	0	0	0	0	1	1	1	0	0	0	0	0	0	0	0	1	0	0	0	0	0	0	0	1	1	0	0
No	Germs	Nurse	CostTravel	Christian	1	3	1	Akan	Middle	1	1	0	1	1	1	0	0	0	0	0	1	1	1	0	0	0	0	0	0	0	1	1	0	0	0	0	0	0	0	1	1	0	0
No	10	Hospital	CostTreatment	Christian	2	1	2		None	1	0	0	0	0	0	0	0	0	0	0	0	0	1	0	0	0	0	0	0	0	0	1	0	0	0	0	0	0	0	0	0	0	0
No	10	Hospital	CostTreatment	Christian	1	1	2	Akan	Middle	1	0	0	0	0	0	0	0	0	0	0	0	0	1	0	0	0	0	0	0	0	0	1	0	0	0	0	0	0	0	0	0	0	0
No	10	Hospital	CostTreatment	Christian	1	2	1	Akan	Primary	1	0	0	0	0	0	0	0	0	0	0	0	0	1	1	0	0	0	0	0	0	0	1	0	0	0	0	0	0	0	0	0	0	0
No	10	Hospital	CostTreatment	Christian	4	2	1	Akan	Primary	1	0	0	0	0	0	0	0	0	0	0	0	0	1	0	0	0	0	0	0	0	0	1	0	0	0	0	0	0	0	0	0	0	0
No	10	Hospital	CostTreatment	Christian	4	2	2	Ewe	Middle	1	0	0	0	0	0	0	0	0	0	0	0	0	1	0	0	0	0	0	0	0	0	1	0	0	0	0	0	0	0	0	0	0	0
No	10	Hospital	CostTreatment	Christian	4	2	2	Akan	Middle	1	0	0	0	0	0	0	0	0	0	0	0	0	1	0	0	0	0	0	0	0	0	1	0	0	0	0	0	0	0	0	0	0	0
No	10	Hospital	CostTravel	Christian	4	2	2	Akan	Middle	1	0	0	0	0	0	0	0	0	0	0	0	0	1	1	0	0	0	0	0	0	1	0	0	0	0	0	0	0	0	0	0	0	0
No	10	Hospital	CostTravel	None	1	1	1	Akan	Primary	1	0	0	0	0	0	0	0	0	0	0	0	0	1	0	0	0	0	0	0	0	1	0	0	0	0	0	0	0	0	0	0	0	0
No	10	Hospital	CostTreatment	Christian	4	1	2	Akan	None	1	0	0	0	0	0	0	0	0	0	0	0	0	1	0	0	0	0	0	0	0	0	1	0	0	0	0	0	0	0	0	0	0	0
No	Germs	Nurse	CostTreatment	Christian	2	2	2	Ewe	Primary	1	1	0	1	1	0	0	0	0	0	0	1	0	0	1	0	0	0	0	0	0	0	1	0	0	0	0	1	0	0	0	0	0	0
No	WashingDirty	Hospital	CostTreatment	Christian	1		2	Ga-Abange	Middle	1	0	0	1	0	1	0	0	0	1	0	0	0	1	1	0	1	0	0	0	0	0	1	0	0	0	0	0	0	0	1	1	0	1
No	Germs	Nurse	Time	Christian	3	2	2	Ewe	Primary	1	1	1	1	0	0	0	0	0	0	0	1	0	0	1	0	0	0	0	0	1	0	1	0	0	0	1	1	0	0	0	0	0	0
Bony Yaws	Germs	Nurse	CostTreatment	Christian	1	2	1	Ewe	Middle	0	1	0	0	0	0	0	0	0	0	0	1	0	0	0	0	1	0	0	0	0	0	1	0	0	0	1	0	0	0	0	1	0	1
No	Germs	Hospital	CostTreatment	Christian	4	2	1	Akan	Middle	1	1	1	0	0	0	0	0	0	0	0	0	0	1	1	0	1	0	0	0	0	0	1	0	0	0	0	0	0	0	0	1	0	1
No	Germs	Nurse	CostTreatment	Muslim	1	2	1	Ga-Abange	Middle	0	1	0	0	0	0	0	0	0	0	0	1	1	1	0	0	1	0	0	0	0	0	1	0	0	0	1	0	0	1	0	0	0	0
No	Germs	Nurse	CostTravel	Muslim	1	3	1	Ga-Abange	Middle	0	1	1	0	1	0	0	0	0	0	0	1	1	0	1	0	1	0	0	0	0	1	1	0	0	0	0	1	0	0	0	1	0	1
No	10	Nurse	CostTravel	Christian	4	3	2	Ewe	Middle	0	0	0	0	0	0	0	0	0	0	0	1	1	0	0	0	1	0	0	0	0	1	1	0	0	0	0	0	0	0	1	1	0	0
